# Supplementary material for: 3-[2-Hy­droxy-3-(2,4,6-trimethyl­phen­yl)prop­yl]-3-methyl-1-phenyl­thio­urea
Source: Acta Crystallogr Sect E Struct Rep Online. 2011 Apr 13;67(Pt 5):o1087. doi: 10.1107/S1600536811012736 (PMC3089238; doi:10.1107/S1600536811012736)
Supplement: Supplementary file 1 [file e-67-o1087-sup1.cif]

##############################################################################
#                                                                            #
# This CIF contains the data in a paper accepted for publication in          #
# Acta Crystallographica Section E. It conforms to the requirements of       #
# Notes for Authors for Acta Crystallographica Section E, and has been       #
# peer reviewed under the auspices of the IUCr Commission on Journals.       #
#                                                                            #
# Full details of the Crystallographic Information File format               #
# are given in the paper "The Crystallographic Information File (CIF):       #
# a New Standard Archive File for Crystallography" by S. R. Hall, F. H.      #
# Allen and I. D. Brown [Acta Cryst. (1991), A47, 655-685].                  #
#                                                                            #
# The current version of the core CIF dictionary is obtainable from          #
# ftp://ftp.iucr.org/pub/cif_core.dic.                                       #
#                                                                            #
# Software is freely available for graphical display of the structure(s)     #
# in this CIF. For information consult the CIF software page                 #
# http://www.iucr.org/resources/cif/software.                                #
#                                                                            #
# This file may be used for bona fide research purposes within the           #
# scientific community so long as proper attribution is given to the journal # 
# article from which it was obtained.                                        #
#                                                                            #
##############################################################################
data_global
_audit_creation_method     SHELXL-97
_journal_date_recd_electronic     2011-03-29
_journal_date_accepted     2011-04-06
_journal_name_full     'Acta Crystallographica, Section E'
_journal_year     2011
_journal_volume     67
_journal_issue      5
_journal_page_first     o1087
_journal_page_last     o1087
_journal_paper_category     QO
_journal_coeditor_code     XU5185
_publ_contact_author
;
     Dr. Seik Weng Ng
     Department of Chemistry
     University of Malaya
     50603 Kuala Lumpur
     Malaysia
;
_publ_contact_author_email     seikweng@um.edu.my
_publ_contact_author_fax     '03 7967 4193'
_publ_contact_author_phone     '03 7967 6778'
_publ_section_title
;
3-[2-Hydroxy-3-(2,4,6-trimethylphenyl)propyl]-3-methyl-1-phenylthiourea
;
loop_
    _publ_author_name
    _publ_author_address
    'Maharramov, Abel M.'
;
     Department of Organic Chemistry
     Baku State University
    Baku
     Azerbaijan
;
    'Khalilov, Ali N.'
;
     Department of Organic Chemistry
     Baku State University
    Baku
     Azerbaijan
;
    'Sadikhova, Nurlana D.'
;
     Department of Organic Chemistry
     Baku State University
     Baku
     Azerbaijan
;
    'Gurbanov, Atash V.'
;
     Department of Organic Chemistry
     Baku State University
     Baku
     Azerbaijan
;
    'Ng, Seik Weng'
;
     Department of Chemistry
     University of Malaya
     50603 Kuala Lumpur
     Malaysia
;
data_I
_audit_creation_method     SHELXL-97
_chemical_name_systematic
;
3-[2-Hydroxy-3-(2,4,6-trimethylphenyl)propyl]-3-methyl-1-phenylthiourea
;
_chemical_name_common     ?
_chemical_formula_moiety     'C20 H26 N2 O S'
_chemical_formula_sum     'C20 H26 N2 O S'
_chemical_formula_iupac     'C20 H26 N2 O S'
_chemical_formula_weight     342.49
_chemical_melting_point     ?
_symmetry_cell_setting     monoclinic
_symmetry_space_group_name_H-M     'P 21/c'
_symmetry_space_group_name_Hall     '-P 2ybc'
loop_
    _symmetry_equiv_pos_as_xyz
    'x, y, z'
    '-x, y+1/2, -z+1/2'
    '-x, -y, -z'
    'x, -y-1/2, z-1/2'
_cell_length_a     14.6313(11)
_cell_length_b     8.1579(6)
_cell_length_c     16.4455(12)
_cell_angle_alpha     90.00
_cell_angle_beta     109.0400(10)
_cell_angle_gamma     90.00
_cell_volume     1855.6(2)
_cell_formula_units_Z     4
_cell_measurement_reflns_used     4968
_cell_measurement_theta_min     2.5529
_cell_measurement_theta_max     29.1961
_cell_measurement_temperature     100(2)
_exptl_crystal_description     Prism
_exptl_crystal_colour     Colorless
_exptl_crystal_size_max     0.30
_exptl_crystal_size_mid     0.20
_exptl_crystal_size_min     0.20
_exptl_crystal_density_diffrn     1.226
_exptl_crystal_density_meas     ?
_exptl_crystal_density_method     'not measured'
_exptl_crystal_F_000     736
_exptl_absorpt_coefficient_mu     0.183
_exptl_absorpt_correction_type     multi-scan
_exptl_absorpt_process_details     '(SADABS; Sheldrick, 1996)'
_exptl_absorpt_correction_T_min     0.9471
_exptl_absorpt_correction_T_max     0.9643
_diffrn_ambient_temperature     100(2)
_diffrn_radiation_type     MoK\a
_diffrn_radiation_wavelength     0.71073
_diffrn_radiation_source     'fine-focus sealed tube'
_diffrn_radiation_monochromator     graphite
_diffrn_measurement_device_type     'Bruker SMART APEX'
_diffrn_measurement_method     '\f and \w'
_diffrn_detector_area_resol_mean     ?
_diffrn_reflns_number     10052
_diffrn_reflns_av_R_equivalents     0.0281
_diffrn_reflns_av_sigmaI/netI     0.0360
_diffrn_reflns_theta_min     2.55
_diffrn_reflns_theta_max     27.50
_diffrn_reflns_theta_full     27.50
_diffrn_measured_fraction_theta_max     0.976
_diffrn_measured_fraction_theta_full     0.976
_diffrn_reflns_limit_h_min     -18
_diffrn_reflns_limit_h_max     18
_diffrn_reflns_limit_k_min     -10
_diffrn_reflns_limit_k_max     10
_diffrn_reflns_limit_l_min     -20
_diffrn_reflns_limit_l_max     20
_diffrn_standards_number     0
_diffrn_standards_interval_count     0
_diffrn_standards_interval_time     0
_diffrn_standards_decay_%     0
_reflns_number_total     4160
_reflns_number_gt     3542
_reflns_threshold_expression     I>2\s(I)
_refine_ls_structure_factor_coef     Fsqd
_refine_ls_matrix_type     full
_refine_ls_R_factor_all     0.0471
_refine_ls_R_factor_gt     0.0393
_refine_ls_wR_factor_gt     0.1062
_refine_ls_wR_factor_ref     0.1120
_refine_ls_goodness_of_fit_ref     1.036
_refine_ls_restrained_S_all     1.036
_refine_ls_number_reflns     4160
_refine_ls_number_parameters     229
_refine_ls_number_restraints     2
_refine_ls_hydrogen_treatment     mixed
_refine_ls_weighting_scheme     calc
_refine_ls_weighting_details
         'calc w=1/[\s^2^(Fo^2^)+(0.0617P)^2^+0.4837P] where P=(Fo^2^+2Fc^2^)/3'
_atom_sites_solution_hydrogens     geom
_atom_sites_solution_primary     direct
_atom_sites_solution_secondary     difmap
_refine_ls_shift/su_max     0.001
_refine_ls_shift/su_mean     0.001
_refine_diff_density_max     0.376
_refine_diff_density_min     -0.242
_refine_ls_extinction_method     none
_refine_ls_extinction_coef     ?
loop_
    _atom_type_symbol
    _atom_type_description
    _atom_type_scat_dispersion_real
    _atom_type_scat_dispersion_imag
    _atom_type_scat_source
    'C' 'C' 0.0033 0.0016
                         'International Tables Vol C Tables 4.2.6.8 and 6.1.1.4'
    'H' 'H' 0.0000 0.0000
                         'International Tables Vol C Tables 4.2.6.8 and 6.1.1.4'
    'N' 'N' 0.0061 0.0033
                         'International Tables Vol C Tables 4.2.6.8 and 6.1.1.4'
    'O' 'O' 0.0106 0.0060
                         'International Tables Vol C Tables 4.2.6.8 and 6.1.1.4'
    'S' 'S' 0.1246 0.1234
                         'International Tables Vol C Tables 4.2.6.8 and 6.1.1.4'
_computing_data_collection     'APEX2 (Bruker, 2005)'
_computing_cell_refinement     'SAINT (Bruker, 2005)'
_computing_data_reduction     'SAINT (Bruker, 2005)'
_computing_structure_solution     'SHELXS97 (Sheldrick, 2008)'
_computing_structure_refinement     'SHELXL97 (Sheldrick, 2008)'
_computing_molecular_graphics     'X-SEED (Barbour, 2001)'
_computing_publication_material     'publCIF (Westrip, 2010)'
loop_
    _atom_site_type_symbol
    _atom_site_label
    _atom_site_fract_x
    _atom_site_fract_y
    _atom_site_fract_z
    _atom_site_U_iso_or_equiv
    _atom_site_adp_type
    _atom_site_calc_flag
    _atom_site_refinement_flags
    _atom_site_occupancy
    _atom_site_symmetry_multiplicity
    _atom_site_disorder_assembly
    _atom_site_disorder_group
    S S1 0.35275(3) 0.49063(4) 0.61941(2) 0.02172(11) Uani d . 1 1 . .
    O O1 0.61082(7) 0.26588(12) 0.52099(7) 0.0223(2) Uani d D 1 1 . .
    H H1 0.6434(13) 0.330(2) 0.5027(12) 0.041(6) Uiso d D 1 1 . .
    N N1 0.51088(8) 0.30365(14) 0.65553(7) 0.0197(3) Uani d . 1 1 . .
    N N2 0.42327(8) 0.31882(14) 0.51317(8) 0.0196(2) Uani d D 1 1 . .
    H H2 0.4785(9) 0.292(2) 0.5069(12) 0.032(5) Uiso d D 1 1 . .
    C C1 0.81508(10) 0.13935(16) 0.59751(10) 0.0216(3) Uani d . 1 1 . .
    C C2 0.89199(11) 0.21843(18) 0.65953(10) 0.0260(3) Uani d . 1 1 . .
    C C3 0.97052(11) 0.2735(2) 0.63719(12) 0.0320(4) Uani d . 1 1 . .
    H H3 1.0215 0.3293 0.6790 0.038 Uiso calc R 1 1 . .
    C C4 0.97654(12) 0.2495(2) 0.55560(12) 0.0340(4) Uani d . 1 1 . .
    C C5 0.90094(12) 0.1692(2) 0.49568(11) 0.0319(4) Uani d . 1 1 . .
    H H5 0.9043 0.1508 0.4397 0.038 Uiso calc R 1 1 . .
    C C6 0.82014(11) 0.11434(18) 0.51461(10) 0.0254(3) Uani d . 1 1 . .
    C C7 0.89290(13) 0.2418(2) 0.75097(11) 0.0364(4) Uani d . 1 1 . .
    H H7A 0.9484 0.3098 0.7824 0.055 Uiso calc R 1 1 . .
    H H7B 0.8979 0.1348 0.7792 0.055 Uiso calc R 1 1 . .
    H H7C 0.8330 0.2961 0.7506 0.055 Uiso calc R 1 1 . .
    C C8 1.06343(14) 0.3063(2) 0.53256(16) 0.0496(5) Uani d . 1 1 . .
    H H8A 1.0423 0.3813 0.4834 0.074 Uiso calc R 1 1 . .
    H H8B 1.0956 0.2112 0.5174 0.074 Uiso calc R 1 1 . .
    H H8C 1.1087 0.3630 0.5819 0.074 Uiso calc R 1 1 . .
    C C9 0.74118(12) 0.0268(2) 0.44548(11) 0.0327(4) Uani d . 1 1 . .
    H H9A 0.7578 0.0233 0.3924 0.049 Uiso calc R 1 1 . .
    H H9B 0.6800 0.0856 0.4348 0.049 Uiso calc R 1 1 . .
    H H9C 0.7345 -0.0852 0.4643 0.049 Uiso calc R 1 1 . .
    C C10 0.72773(10) 0.08517(17) 0.62059(10) 0.0223(3) Uani d . 1 1 . .
    H H10A 0.7491 0.0465 0.6810 0.027 Uiso calc R 1 1 . .
    H H10B 0.6964 -0.0080 0.5834 0.027 Uiso calc R 1 1 . .
    C C11 0.65378(10) 0.22347(17) 0.61007(9) 0.0195(3) Uani d . 1 1 . .
    H H11 0.6861 0.3218 0.6435 0.023 Uiso calc R 1 1 . .
    C C12 0.57030(10) 0.16888(16) 0.64028(9) 0.0195(3) Uani d . 1 1 . .
    H H12A 0.5280 0.0943 0.5965 0.023 Uiso calc R 1 1 . .
    H H12B 0.5971 0.1057 0.6942 0.023 Uiso calc R 1 1 . .
    C C13 0.54069(11) 0.36552(19) 0.74324(9) 0.0253(3) Uani d . 1 1 . .
    H H13A 0.5239 0.4819 0.7427 0.038 Uiso calc R 1 1 . .
    H H13B 0.6107 0.3523 0.7697 0.038 Uiso calc R 1 1 . .
    H H13C 0.5075 0.3040 0.7765 0.038 Uiso calc R 1 1 . .
    C C14 0.43142(10) 0.36483(16) 0.59459(9) 0.0175(3) Uani d . 1 1 . .
    C C15 0.34745(10) 0.33743(15) 0.43473(9) 0.0177(3) Uani d . 1 1 . .
    C C16 0.25039(10) 0.36157(17) 0.42568(10) 0.0228(3) Uani d . 1 1 . .
    H H16 0.2307 0.3745 0.4749 0.027 Uiso calc R 1 1 . .
    C C17 0.18274(11) 0.36650(18) 0.34365(10) 0.0274(3) Uani d . 1 1 . .
    H H17 0.1166 0.3841 0.3374 0.033 Uiso calc R 1 1 . .
    C C18 0.20929(11) 0.34643(19) 0.27106(10) 0.0280(3) Uani d . 1 1 . .
    H H18 0.1619 0.3497 0.2155 0.034 Uiso calc R 1 1 . .
    C C19 0.30580(11) 0.32148(18) 0.28011(9) 0.0251(3) Uani d . 1 1 . .
    H H19 0.3249 0.3065 0.2307 0.030 Uiso calc R 1 1 . .
    C C20 0.37432(10) 0.31839(16) 0.36127(9) 0.0212(3) Uani d . 1 1 . .
    H H20 0.4405 0.3031 0.3671 0.025 Uiso calc R 1 1 . .
loop_
    _atom_site_aniso_label
    _atom_site_aniso_U_11
    _atom_site_aniso_U_22
    _atom_site_aniso_U_33
    _atom_site_aniso_U_12
    _atom_site_aniso_U_13
    _atom_site_aniso_U_23
    S1 0.0242(2) 0.02255(18) 0.0209(2) 0.00347(13) 0.01083(14) 0.00010(13)
    O1 0.0211(5) 0.0255(5) 0.0227(5) 0.0022(4) 0.0102(4) 0.0086(4)
    N1 0.0209(6) 0.0219(6) 0.0169(6) 0.0021(4) 0.0072(5) 0.0012(4)
    N2 0.0176(6) 0.0247(6) 0.0176(6) 0.0025(5) 0.0074(5) 0.0004(5)
    C1 0.0210(7) 0.0185(6) 0.0264(7) 0.0061(5) 0.0092(6) 0.0057(5)
    C2 0.0215(7) 0.0253(7) 0.0294(8) 0.0078(6) 0.0056(6) 0.0039(6)
    C3 0.0195(7) 0.0279(8) 0.0450(10) 0.0049(6) 0.0057(7) 0.0036(7)
    C4 0.0255(8) 0.0285(8) 0.0531(11) 0.0098(6) 0.0196(7) 0.0149(7)
    C5 0.0342(9) 0.0333(8) 0.0348(9) 0.0116(7) 0.0203(7) 0.0108(7)
    C6 0.0267(8) 0.0221(7) 0.0285(8) 0.0090(6) 0.0105(6) 0.0062(6)
    C7 0.0317(9) 0.0433(10) 0.0289(9) 0.0076(7) 0.0029(7) -0.0013(7)
    C8 0.0328(10) 0.0438(11) 0.0815(16) 0.0091(8) 0.0315(10) 0.0224(10)
    C9 0.0361(9) 0.0370(9) 0.0247(8) 0.0071(7) 0.0096(7) -0.0018(7)
    C10 0.0236(7) 0.0190(6) 0.0257(7) 0.0040(5) 0.0101(6) 0.0064(5)
    C11 0.0198(7) 0.0193(6) 0.0201(7) 0.0017(5) 0.0074(5) 0.0045(5)
    C12 0.0197(7) 0.0186(6) 0.0211(7) 0.0013(5) 0.0080(5) 0.0039(5)
    C13 0.0280(8) 0.0306(8) 0.0167(7) -0.0006(6) 0.0064(6) -0.0002(6)
    C14 0.0192(7) 0.0162(6) 0.0188(7) -0.0029(5) 0.0086(5) 0.0009(5)
    C15 0.0200(7) 0.0148(6) 0.0183(7) -0.0014(5) 0.0061(5) -0.0005(5)
    C16 0.0215(7) 0.0233(7) 0.0246(7) -0.0015(5) 0.0089(6) -0.0005(6)
    C17 0.0185(7) 0.0290(8) 0.0315(8) -0.0016(6) 0.0039(6) 0.0005(6)
    C18 0.0272(8) 0.0293(8) 0.0218(8) -0.0048(6) 0.0000(6) 0.0012(6)
    C19 0.0311(8) 0.0259(7) 0.0177(7) -0.0043(6) 0.0070(6) -0.0006(6)
    C20 0.0220(7) 0.0207(6) 0.0220(7) -0.0019(5) 0.0086(6) -0.0011(5)
loop_
    _geom_bond_atom_site_label_1
    _geom_bond_atom_site_label_2
    _geom_bond_site_symmetry_2
    _geom_bond_distance
    _geom_bond_publ_flag
    S1 C14 . 1.6885(14) ?
    O1 C11 . 1.4353(17) ?
    O1 H1 . 0.826(9) ?
    N1 C14 . 1.3583(17) ?
    N1 C13 . 1.4544(18) ?
    N1 C12 . 1.4730(17) ?
    N2 C14 . 1.3578(18) ?
    N2 C15 . 1.4086(17) ?
    N2 H2 . 0.875(9) ?
    C1 C6 . 1.404(2) ?
    C1 C2 . 1.405(2) ?
    C1 C10 . 1.5130(19) ?
    C2 C3 . 1.390(2) ?
    C2 C7 . 1.512(2) ?
    C3 C4 . 1.387(3) ?
    C3 H3 . 0.9500 ?
    C4 C5 . 1.383(3) ?
    C4 C8 . 1.513(2) ?
    C5 C6 . 1.391(2) ?
    C5 H5 . 0.9500 ?
    C6 C9 . 1.510(2) ?
    C7 H7A . 0.9800 ?
    C7 H7B . 0.9800 ?
    C7 H7C . 0.9800 ?
    C8 H8A . 0.9800 ?
    C8 H8B . 0.9800 ?
    C8 H8C . 0.9800 ?
    C9 H9A . 0.9800 ?
    C9 H9B . 0.9800 ?
    C9 H9C . 0.9800 ?
    C10 C11 . 1.5333(19) ?
    C10 H10A . 0.9900 ?
    C10 H10B . 0.9900 ?
    C11 C12 . 1.5275(19) ?
    C11 H11 . 1.0000 ?
    C12 H12A . 0.9900 ?
    C12 H12B . 0.9900 ?
    C13 H13A . 0.9800 ?
    C13 H13B . 0.9800 ?
    C13 H13C . 0.9800 ?
    C15 C16 . 1.393(2) ?
    C15 C20 . 1.396(2) ?
    C16 C17 . 1.389(2) ?
    C16 H16 . 0.9500 ?
    C17 C18 . 1.380(2) ?
    C17 H17 . 0.9500 ?
    C18 C19 . 1.386(2) ?
    C18 H18 . 0.9500 ?
    C19 C20 . 1.3835(19) ?
    C19 H19 . 0.9500 ?
    C20 H20 . 0.9500 ?
loop_
    _geom_angle_atom_site_label_1
    _geom_angle_atom_site_label_2
    _geom_angle_atom_site_label_3
    _geom_angle_site_symmetry_1
    _geom_angle_site_symmetry_3
    _geom_angle
    _geom_angle_publ_flag
    C11 O1 H1 . . 114.3(14) ?
    C14 N1 C13 . . 120.79(12) ?
    C14 N1 C12 . . 124.00(12) ?
    C13 N1 C12 . . 115.16(11) ?
    C14 N2 C15 . . 131.51(12) ?
    C14 N2 H2 . . 113.4(12) ?
    C15 N2 H2 . . 113.7(12) ?
    C6 C1 C2 . . 119.22(14) ?
    C6 C1 C10 . . 121.17(13) ?
    C2 C1 C10 . . 119.61(13) ?
    C3 C2 C1 . . 119.47(15) ?
    C3 C2 C7 . . 118.83(15) ?
    C1 C2 C7 . . 121.68(14) ?
    C4 C3 C2 . . 121.91(16) ?
    C4 C3 H3 . . 119.0 ?
    C2 C3 H3 . . 119.0 ?
    C5 C4 C3 . . 117.90(15) ?
    C5 C4 C8 . . 120.58(17) ?
    C3 C4 C8 . . 121.51(18) ?
    C4 C5 C6 . . 122.24(16) ?
    C4 C5 H5 . . 118.9 ?
    C6 C5 H5 . . 118.9 ?
    C5 C6 C1 . . 119.24(15) ?
    C5 C6 C9 . . 118.75(15) ?
    C1 C6 C9 . . 122.01(14) ?
    C2 C7 H7A . . 109.5 ?
    C2 C7 H7B . . 109.5 ?
    H7A C7 H7B . . 109.5 ?
    C2 C7 H7C . . 109.5 ?
    H7A C7 H7C . . 109.5 ?
    H7B C7 H7C . . 109.5 ?
    C4 C8 H8A . . 109.5 ?
    C4 C8 H8B . . 109.5 ?
    H8A C8 H8B . . 109.5 ?
    C4 C8 H8C . . 109.5 ?
    H8A C8 H8C . . 109.5 ?
    H8B C8 H8C . . 109.5 ?
    C6 C9 H9A . . 109.5 ?
    C6 C9 H9B . . 109.5 ?
    H9A C9 H9B . . 109.5 ?
    C6 C9 H9C . . 109.5 ?
    H9A C9 H9C . . 109.5 ?
    H9B C9 H9C . . 109.5 ?
    C1 C10 C11 . . 112.30(11) ?
    C1 C10 H10A . . 109.1 ?
    C11 C10 H10A . . 109.1 ?
    C1 C10 H10B . . 109.1 ?
    C11 C10 H10B . . 109.1 ?
    H10A C10 H10B . . 107.9 ?
    O1 C11 C12 . . 105.77(11) ?
    O1 C11 C10 . . 110.52(11) ?
    C12 C11 C10 . . 111.01(11) ?
    O1 C11 H11 . . 109.8 ?
    C12 C11 H11 . . 109.8 ?
    C10 C11 H11 . . 109.8 ?
    N1 C12 C11 . . 114.64(11) ?
    N1 C12 H12A . . 108.6 ?
    C11 C12 H12A . . 108.6 ?
    N1 C12 H12B . . 108.6 ?
    C11 C12 H12B . . 108.6 ?
    H12A C12 H12B . . 107.6 ?
    N1 C13 H13A . . 109.5 ?
    N1 C13 H13B . . 109.5 ?
    H13A C13 H13B . . 109.5 ?
    N1 C13 H13C . . 109.5 ?
    H13A C13 H13C . . 109.5 ?
    H13B C13 H13C . . 109.5 ?
    N2 C14 N1 . . 113.87(12) ?
    N2 C14 S1 . . 123.98(10) ?
    N1 C14 S1 . . 122.12(10) ?
    C16 C15 C20 . . 119.25(13) ?
    C16 C15 N2 . . 125.74(13) ?
    C20 C15 N2 . . 114.87(12) ?
    C17 C16 C15 . . 119.10(14) ?
    C17 C16 H16 . . 120.4 ?
    C15 C16 H16 . . 120.4 ?
    C18 C17 C16 . . 121.61(14) ?
    C18 C17 H17 . . 119.2 ?
    C16 C17 H17 . . 119.2 ?
    C17 C18 C19 . . 119.26(14) ?
    C17 C18 H18 . . 120.4 ?
    C19 C18 H18 . . 120.4 ?
    C20 C19 C18 . . 119.91(14) ?
    C20 C19 H19 . . 120.0 ?
    C18 C19 H19 . . 120.0 ?
    C19 C20 C15 . . 120.85(13) ?
    C19 C20 H20 . . 119.6 ?
    C15 C20 H20 . . 119.6 ?
loop_
    _geom_torsion_atom_site_label_1
    _geom_torsion_atom_site_label_2
    _geom_torsion_atom_site_label_3
    _geom_torsion_atom_site_label_4
    _geom_torsion_site_symmetry_1
    _geom_torsion_site_symmetry_2
    _geom_torsion_site_symmetry_3
    _geom_torsion_site_symmetry_4
    _geom_torsion
    _geom_torsion_publ_flag
    C6 C1 C2 C3 . . . . 1.4(2) ?
    C10 C1 C2 C3 . . . . -177.61(13) ?
    C6 C1 C2 C7 . . . . -177.09(13) ?
    C10 C1 C2 C7 . . . . 3.9(2) ?
    C1 C2 C3 C4 . . . . -1.5(2) ?
    C7 C2 C3 C4 . . . . 177.01(14) ?
    C2 C3 C4 C5 . . . . 0.5(2) ?
    C2 C3 C4 C8 . . . . -178.50(15) ?
    C3 C4 C5 C6 . . . . 0.6(2) ?
    C8 C4 C5 C6 . . . . 179.65(15) ?
    C4 C5 C6 C1 . . . . -0.7(2) ?
    C4 C5 C6 C9 . . . . -179.63(14) ?
    C2 C1 C6 C5 . . . . -0.3(2) ?
    C10 C1 C6 C5 . . . . 178.68(13) ?
    C2 C1 C6 C9 . . . . 178.57(13) ?
    C10 C1 C6 C9 . . . . -2.4(2) ?
    C6 C1 C10 C11 . . . . -94.33(16) ?
    C2 C1 C10 C11 . . . . 84.66(16) ?
    C1 C10 C11 O1 . . . . 67.26(15) ?
    C1 C10 C11 C12 . . . . -175.70(12) ?
    C14 N1 C12 C11 . . . . 90.19(16) ?
    C13 N1 C12 C11 . . . . -92.18(14) ?
    O1 C11 C12 N1 . . . . -76.40(14) ?
    C10 C11 C12 N1 . . . . 163.70(12) ?
    C15 N2 C14 N1 . . . . 170.80(13) ?
    C15 N2 C14 S1 . . . . -10.8(2) ?
    C13 N1 C14 N2 . . . . 167.94(12) ?
    C12 N1 C14 N2 . . . . -14.56(18) ?
    C13 N1 C14 S1 . . . . -10.48(18) ?
    C12 N1 C14 S1 . . . . 167.02(10) ?
    C14 N2 C15 C16 . . . . -22.3(2) ?
    C14 N2 C15 C20 . . . . 162.14(13) ?
    C20 C15 C16 C17 . . . . -0.2(2) ?
    N2 C15 C16 C17 . . . . -175.56(13) ?
    C15 C16 C17 C18 . . . . 0.7(2) ?
    C16 C17 C18 C19 . . . . -0.3(2) ?
    C17 C18 C19 C20 . . . . -0.6(2) ?
    C18 C19 C20 C15 . . . . 1.1(2) ?
    C16 C15 C20 C19 . . . . -0.7(2) ?
    N2 C15 C20 C19 . . . . 175.19(12) ?
loop_
    _geom_hbond_atom_site_label_D
    _geom_hbond_atom_site_label_H
    _geom_hbond_atom_site_label_A
    _geom_hbond_site_symmetry_A
    _geom_hbond_distance_DH
    _geom_hbond_distance_HA
    _geom_hbond_distance_DA
    _geom_hbond_angle_DHA
    _geom_hbond_publ_flag
    O1 H1 S1 3_666 0.830(10)
                           2.500(10)
                                   3.2190(10)
                                            146(2) yes
    N2 H2 O1 . 0.880(10)
                       1.890(10)
                               2.739(2) 165(2) yes
