# Supplementary material for: 3-[2-Hy­droxy-3-(2,4,6-trimethyl­phen­yl)prop­yl]-3-methyl-1-phenyl­thio­urea
Source: Acta Crystallogr Sect E Struct Rep Online. 2011 Apr 13;67(Pt 5):o1087. doi: 10.1107/S1600536811012736 (PMC3089238; doi:10.1107/S1600536811012736)
Supplement: Supplementary file 2 [file e-67-o1087-Isup2.hkl]

# 
# h,k,l, Fc-squared, Fo-squared, sigma(Fo-squared) and status flag 
# 
data_I
_shelx_title '  P21/c' 
_shelx_refln_list_code          4 
_shelx_F_calc_maximum      162.29 
_exptl_crystal_F_000       736.00 
_reflns_d_resolution_high  0.7697 
 
loop_ 
 _symmetry_equiv_pos_as_xyz 
 'x, y, z' 
 '-x, y+1/2, -z+1/2' 
 '-x, -y, -z' 
 'x, -y-1/2, z-1/2' 
 
_cell_length_a    14.6313 
_cell_length_b     8.1579 
_cell_length_c    16.4455 
_cell_angle_alpha  90.000 
_cell_angle_beta  109.040 
_cell_angle_gamma  90.000 
 
_shelx_F_squared_multiplier     1.000 
 
loop_ 
 _refln_index_h 
 _refln_index_k 
 _refln_index_l 
 _refln_F_squared_calc 
 _refln_F_squared_meas 
 _refln_F_squared_sigma 
 _refln_observed_status 
   2   0   0       23.59       20.78      3.53 o 
   3   0   0     1755.41     1846.88     45.08 o 
   4   0   0     3070.65     3309.51     80.10 o 
   5   0   0      468.53      530.39     14.43 o 
   6   0   0       12.68        6.46      1.48 o 
   7   0   0     1771.98     1762.17     44.50 o 
   8   0   0      119.66       87.59      4.56 o 
   9   0   0      210.70      242.90      8.92 o 
  10   0   0      168.43      184.89      7.78 o 
  11   0   0     1857.79     1827.59     47.57 o 
  12   0   0      166.93      148.84     11.85 o 
  13   0   0     3012.92     2887.18    101.76 o 
  14   0   0        0.14       15.49      5.69 o 
  15   0   0      395.71      363.06     20.09 o 
  16   0   0        0.79        7.17      5.43 o 
  17   0   0      104.84      120.03     12.14 o 
   1   1   0      242.99      245.54     10.72 o 
   2   1   0     2989.13     3220.73     64.17 o 
   3   1   0     5696.72     6111.26    103.66 o 
   4   1   0      125.64      103.92      2.90 o 
   5   1   0        8.45        4.56      1.19 o 
   6   1   0      235.94      272.46      7.25 o 
   7   1   0       38.81       39.38      2.89 o 
   8   1   0        0.07       -0.54      1.81 o 
   9   1   0      513.19      497.84     14.94 o 
  10   1   0       43.80       52.69      3.70 o 
  11   1   0     1626.06     1566.99     33.62 o 
  12   1   0      373.76      364.20     10.73 o 
  13   1   0     1030.91     1022.63     29.19 o 
  14   1   0        2.86        8.21      3.69 o 
  15   1   0        3.63        9.84      3.85 o 
  16   1   0        7.18       13.96      4.17 o 
  17   1   0      260.27      290.66     19.05 o 
   0   2   0    25575.16    28144.39    674.91 o 
   1   2   0     1017.95     1132.69     20.04 o 
   2   2   0    12255.72    12896.03    218.96 o 
   3   2   0      156.37      151.94      8.34 o 
   4   2   0      718.49      756.34     14.16 o 
   5   2   0       59.02       71.10      2.66 o 
   6   2   0      340.67      287.15      6.58 o 
   7   2   0      100.39       96.56      3.40 o 
   8   2   0       47.40       46.78      4.34 o 
   9   2   0        0.13       -0.99      1.15 o 
  10   2   0     1969.31     1801.31     33.09 o 
  11   2   0      539.66      473.61     13.94 o 
  12   2   0       29.22       39.21      3.46 o 
  13   2   0       17.24       30.57      6.26 o 
  14   2   0      419.07      415.86     20.55 o 
  15   2   0      195.35      211.41     16.10 o 
  16   2   0       21.78       29.22      8.64 o 
  17   2   0      174.71      185.87     16.39 o 
   1   3   0      456.50      446.29      8.90 o 
   2   3   0        1.90       -0.38      0.88 o 
   3   3   0     2903.41     3189.57     55.11 o 
   4   3   0      448.45      486.63      9.94 o 
   5   3   0      300.74      270.43     11.09 o 
   6   3   0      698.72      722.44     16.38 o 
   7   3   0      116.82      119.80      4.09 o 
   8   3   0       75.48       76.56      3.47 o 
   9   3   0      319.22      305.27      7.81 o 
  10   3   0      610.30      532.73     17.67 o 
  11   3   0      227.49      221.16      7.82 o 
  12   3   0      143.54      146.12      6.27 o 
  13   3   0      188.96      189.11      9.75 o 
  14   3   0       24.39       25.03      8.50 o 
  15   3   0       52.78       57.75     10.46 o 
  16   3   0       25.85       41.27      9.51 o 
  17   3   0       14.32       10.81      7.83 o 
   0   4   0        5.22        2.04      1.50 o 
   1   4   0        0.54        4.81      1.19 o 
   2   4   0      997.47     1151.12     22.69 o 
   3   4   0     7437.08     7940.35    134.98 o 
   4   4   0     1323.69     1463.89     26.75 o 
   5   4   0      346.77      356.98      8.25 o 
   6   4   0      367.56      333.48      8.63 o 
   7   4   0     1036.18      965.40     18.94 o 
   8   4   0     2764.89     2678.48     47.79 o 
   9   4   0       35.26       43.74      3.08 o 
  10   4   0      164.25      179.77      6.86 o 
  11   4   0       30.70       23.17      5.97 o 
  12   4   0       44.82       46.24      5.29 o 
  13   4   0       56.41       49.86      5.61 o 
  14   4   0       57.36       52.51     10.06 o 
  15   4   0       27.14       24.60      8.96 o 
  16   4   0      496.12      505.00     29.13 o 
   1   5   0     2277.26     2289.51     40.83 o 
   2   5   0      172.67      206.45      6.97 o 
   3   5   0        0.79        4.66      2.45 o 
   4   5   0      178.59      183.74      5.47 o 
   5   5   0      216.35      239.83      6.60 o 
   6   5   0      353.90      393.00     11.05 o 
   7   5   0      302.38      289.37      7.85 o 
   8   5   0      187.76      175.92     10.38 o 
   9   5   0       78.22       84.41      5.30 o 
  10   5   0      157.65      133.54      8.16 o 
  11   5   0       63.60       55.79      5.83 o 
  12   5   0       51.03       62.79      6.38 o 
  13   5   0       27.92       28.01      4.96 o 
  14   5   0        1.92        2.97      4.23 o 
  15   5   0        0.36       -2.28      8.55 o 
   0   6   0     3062.57     2951.05     74.36 o 
   1   6   0     1683.64     1714.77     31.77 o 
   2   6   0      132.21      134.83      4.92 o 
   3   6   0       64.45       71.06      5.28 o 
   4   6   0      525.55      521.93     12.12 o 
   5   6   0        6.59        4.96      1.82 o 
   6   6   0      100.28       98.97      5.85 o 
   7   6   0      593.78      526.39     14.85 o 
   8   6   0      113.31      111.81      6.29 o 
   9   6   0      319.17      291.47     12.75 o 
  10   6   0      421.51      388.31     15.53 o 
  11   6   0      123.16      113.43     13.05 o 
  12   6   0       93.77       90.84      7.91 o 
  13   6   0      139.65      145.63      9.72 o 
  14   6   0      632.00      663.08     24.07 o 
   1   7   0      939.58      935.19     19.16 o 
   2   7   0      439.16      434.19     10.61 o 
   3   7   0      262.91      233.90     11.99 o 
   4   7   0      208.96      192.02      7.93 o 
   5   7   0      326.28      322.61     10.82 o 
   6   7   0      516.72      512.64     14.96 o 
   7   7   0      101.11       93.63      6.02 o 
   8   7   0        1.80        4.18      2.94 o 
   9   7   0       32.48       32.80      5.40 o 
  10   7   0        0.55        0.18      4.73 o 
  11   7   0       43.91       41.76      5.96 o 
  12   7   0       87.41       87.21      8.21 o 
  13   7   0       10.57        8.88      4.74 o 
   0   8   0      592.67      528.98     31.08 o 
   1   8   0       18.60       17.65      3.21 o 
   2   8   0      118.26      109.78      6.25 o 
   3   8   0       15.39       19.19      3.49 o 
   4   8   0       98.15       96.37      6.19 o 
   5   8   0      404.53      372.72     12.56 o 
   6   8   0      237.11      221.12      9.36 o 
   7   8   0       94.84      103.68      6.77 o 
   8   8   0        6.16        1.14      3.63 o 
   9   8   0       51.89       77.82     22.79 o 
  10   8   0      176.49      195.98     11.87 o 
  11   8   0      353.69      367.64     27.15 o 
   1   9   0       22.80       23.22      4.90 o 
   2   9   0       36.84       41.86      5.87 o 
   3   9   0      120.77      110.44     11.93 o 
   4   9   0        0.02        3.08      3.27 o 
   5   9   0       11.61       15.53      4.85 o 
   6   9   0       12.28        5.65      3.51 o 
   7   9   0        1.05       -1.83      4.03 o 
   8   9   0      115.27      107.91      9.07 o 
   9   9   0       21.52       22.40      5.94 o 
   0  10   0        0.93        2.37      5.17 o 
   1  10   0       87.08       76.49      7.61 o 
   2  10   0        0.02        6.49      3.93 o 
   3  10   0       89.05       98.66      8.59 o 
   4  10   0       45.85       51.83      6.68 o 
   5  10   0       91.55       96.34      8.48 o 
 -18   1   1       10.74       22.72      7.80 o 
 -17   1   1       84.90       76.99     10.75 o 
 -16   1   1      188.62      200.13     10.42 o 
 -15   1   1       48.27       54.69      5.98 o 
 -14   1   1      181.93      195.69      9.86 o 
 -13   1   1      300.02      298.56      9.53 o 
 -12   1   1      632.45      610.46     15.50 o 
 -11   1   1      523.15      508.79     13.22 o 
 -10   1   1      489.21      491.21     12.57 o 
  -9   1   1      672.29      647.36     15.27 o 
  -8   1   1       18.00       31.37      2.43 o 
  -7   1   1     2172.79     2217.20     55.17 o 
  -6   1   1      989.82      834.90     17.96 o 
  -5   1   1       38.03       33.72      2.21 o 
  -4   1   1      536.42      542.42     10.24 o 
  -3   1   1     6918.87     7363.11    124.72 o 
  -2   1   1       52.65       39.91      1.77 o 
  -1   1   1     2942.05     3144.45     63.06 o 
   0   1   1     1158.77     1263.65     30.88 o 
   1   1   1     3462.14     3777.71     86.97 o 
   2   1   1     5223.38     5407.12     91.68 o 
   3   1   1      636.18      635.29     11.70 o 
   4   1   1     4434.43     4381.88     74.79 o 
   5   1   1     2028.24     1941.28     34.04 o 
   6   1   1      146.28      122.26      4.38 o 
   7   1   1      567.62      568.48     13.33 o 
   8   1   1      166.09      143.98      5.25 o 
   9   1   1      109.76      104.16      5.54 o 
  10   1   1      749.01      712.88     17.04 o 
  11   1   1      303.54      277.64      8.81 o 
  12   1   1      419.50      397.50     14.43 o 
  13   1   1        6.36        7.13      3.57 o 
  14   1   1      741.45      735.82     30.00 o 
  15   1   1      400.36      410.36     15.66 o 
  16   1   1       33.72       43.53      5.55 o 
  17   1   1      112.29      146.71      9.49 o 
 -17   2   1      129.13      150.95     15.06 o 
 -16   2   1       23.78       24.02      8.29 o 
 -15   2   1       36.68       37.80      8.61 o 
 -14   2   1      126.33      117.27      9.48 o 
 -13   2   1       27.93       33.04      3.35 o 
 -12   2   1      985.96      921.10     26.09 o 
 -11   2   1      284.09      266.61      7.35 o 
 -10   2   1       86.70       92.12      3.88 o 
  -9   2   1      344.35      331.58      8.01 o 
  -8   2   1      147.74      143.43      4.42 o 
  -7   2   1        0.27       -0.30      0.95 o 
  -6   2   1       16.33       26.69      1.73 o 
  -5   2   1     1534.31     1658.12     29.36 o 
  -4   2   1     2490.73     2646.56     45.74 o 
  -3   2   1     1020.79     1029.00     18.46 o 
  -2   2   1     8443.41     8848.36    149.88 o 
  -1   2   1    26337.08    27607.27    467.09 o 
   0   2   1     4063.44     4455.14     86.32 o 
   1   2   1    11833.45    12966.93    219.50 o 
   2   2   1     7983.39     8672.81    146.63 o 
   3   2   1      742.50      763.18     14.12 o 
   4   2   1       74.71       74.07      2.93 o 
   5   2   1       29.64       42.58      2.20 o 
   6   2   1       31.76       40.26      2.26 o 
   7   2   1       10.58       13.20      1.59 o 
   8   2   1       34.64       31.60      2.16 o 
   9   2   1      175.71      189.25      5.58 o 
  10   2   1      211.63      207.38      7.28 o 
  11   2   1     1107.92     1050.06     23.97 o 
  12   2   1     1084.25     1089.03     30.56 o 
  13   2   1      172.46      161.99      8.75 o 
  14   2   1       32.53       28.25      4.68 o 
  15   2   1       12.59       23.44      7.95 o 
  16   2   1      332.17      359.39     22.63 o 
  17   2   1       53.77       69.39     10.66 o 
 -17   3   1      147.39      171.07     16.07 o 
 -16   3   1      272.68      276.07     20.23 o 
 -15   3   1       13.27       20.98      8.44 o 
 -14   3   1        7.02        2.17      6.62 o 
 -13   3   1      228.10      211.62     10.24 o 
 -12   3   1       22.44       18.59      5.94 o 
 -11   3   1      990.65      949.38     24.37 o 
 -10   3   1      251.31      231.67      9.02 o 
  -9   3   1     1947.02     1836.53     38.87 o 
  -8   3   1      863.24      919.00     17.95 o 
  -7   3   1       29.27       50.52      2.58 o 
  -6   3   1     3763.06     3630.62     63.01 o 
  -5   3   1     1684.57     1644.80     29.49 o 
  -4   3   1      815.66      858.90     16.14 o 
  -3   3   1      325.42      424.01     10.64 o 
  -2   3   1     2908.19     3052.44     52.72 o 
  -1   3   1     8072.99     8517.00    144.14 o 
   0   3   1     1661.92     1700.53     29.95 o 
   1   3   1      788.18      726.59     16.05 o 
   2   3   1      950.14      932.04     26.37 o 
   3   3   1       40.06       37.42      3.11 o 
   4   3   1     3696.32     3839.55     66.18 o 
   5   3   1      318.82      314.93      7.25 o 
   6   3   1       58.31       50.67      2.63 o 
   7   3   1     1794.78     1725.29     31.31 o 
   8   3   1      594.63      608.00     12.82 o 
   9   3   1       48.13       57.47      3.29 o 
  10   3   1      205.52      229.39      7.80 o 
  11   3   1      121.43      109.46      5.39 o 
  12   3   1       14.38       15.62      2.69 o 
  13   3   1       14.33       20.27      4.11 o 
  14   3   1        0.11       -0.66      6.73 o 
  15   3   1      167.58      172.89     15.46 o 
  16   3   1      109.98      143.73     15.20 o 
 -16   4   1       54.74       67.11     11.53 o 
 -15   4   1       20.75        1.27      7.80 o 
 -14   4   1       10.07       11.81      3.76 o 
 -13   4   1       75.82       70.15      6.36 o 
 -12   4   1       16.10       14.66      3.69 o 
 -11   4   1       86.52       75.48      6.25 o 
 -10   4   1       92.97      105.83      5.72 o 
  -9   4   1        1.76        0.41      1.54 o 
  -8   4   1      283.19      249.66     15.84 o 
  -7   4   1       68.83       83.72      3.63 o 
  -6   4   1        1.34        2.34      1.13 o 
  -5   4   1      152.21      139.81      4.41 o 
  -4   4   1     1570.47     1726.19     31.16 o 
  -3   4   1     3864.65     4227.77     72.98 o 
  -2   4   1     1227.64     1329.75     24.30 o 
  -1   4   1      194.64      227.34      5.71 o 
   0   4   1      694.69      839.45     15.99 o 
   1   4   1      543.97      616.14     12.25 o 
   2   4   1     1064.38     1055.90     19.74 o 
   3   4   1      647.90      651.33     13.04 o 
   4   4   1      914.78     1012.78     19.23 o 
   5   4   1       27.91       41.70      2.56 o 
   6   4   1        2.13        2.32      1.27 o 
   7   4   1        7.43       13.37      1.94 o 
   8   4   1        2.50        2.14      1.65 o 
   9   4   1     1323.43     1199.17     32.47 o 
  10   4   1      168.05      144.75      9.33 o 
  11   4   1      368.57      357.26     13.02 o 
  12   4   1      145.55      141.79      8.49 o 
  13   4   1       10.07       16.56      7.80 o 
  14   4   1        1.10       -1.65      6.65 o 
  15   4   1       28.08       24.39      9.65 o 
  16   4   1      174.72      203.90     18.76 o 
 -16   5   1       76.17       87.43     14.13 o 
 -15   5   1       15.09       14.79      4.84 o 
 -14   5   1       43.73       41.49     13.99 o 
 -13   5   1      205.67      207.96     11.12 o 
 -12   5   1      225.51      189.02     10.26 o 
 -11   5   1       75.22       69.24      7.34 o 
 -10   5   1        3.33        5.73      2.79 o 
  -9   5   1       49.55       39.43      4.11 o 
  -8   5   1      409.92      364.58     11.37 o 
  -7   5   1      600.02      610.55     16.12 o 
  -6   5   1      945.91      950.81     18.79 o 
  -5   5   1       39.40       36.75      2.49 o 
  -4   5   1      149.27      129.97      6.54 o 
  -3   5   1     1500.42     1468.31     32.19 o 
  -2   5   1        7.05        9.64      1.66 o 
  -1   5   1      459.31      437.15      9.68 o 
   0   5   1     2379.87     2420.99     43.06 o 
   1   5   1     1075.29     1042.44     19.96 o 
   2   5   1       68.35       48.19      3.38 o 
   3   5   1       18.57       11.74      3.14 o 
   4   5   1      319.33      276.84      7.96 o 
   5   5   1     1442.58     1452.63     27.23 o 
   6   5   1      246.81      258.99      7.22 o 
   7   5   1      322.97      306.87     12.04 o 
   8   5   1      619.93      601.16     13.41 o 
   9   5   1      474.95      420.87     15.49 o 
  10   5   1      138.25      135.51     14.57 o 
  11   5   1      541.66      505.70     18.33 o 
  12   5   1      345.71      337.71     14.40 o 
  13   5   1        5.11        1.64      3.30 o 
  14   5   1      262.31      285.81     21.47 o 
  15   5   1        5.85       10.52      8.67 o 
 -15   6   1       58.77       57.79      7.37 o 
 -14   6   1       22.24       28.93      5.58 o 
 -13   6   1        3.88        3.71      3.50 o 
 -12   6   1      104.15       95.90      7.86 o 
 -11   6   1       84.26       71.07      6.82 o 
 -10   6   1       13.73       13.53      4.94 o 
  -9   6   1      480.80      438.49     13.59 o 
  -8   6   1      218.34      185.11      7.97 o 
  -7   6   1       23.21       20.11      3.57 o 
  -6   6   1      352.68      322.69     10.63 o 
  -5   6   1      227.49      257.50      9.14 o 
  -4   6   1      127.29      125.88      6.04 o 
  -3   6   1      234.13      235.45      6.73 o 
  -2   6   1       12.87       13.18      2.15 o 
  -1   6   1      166.36      148.56      5.06 o 
   0   6   1      130.93      140.06      5.18 o 
   1   6   1        3.73        2.38      1.78 o 
   2   6   1      417.30      450.36     10.48 o 
   3   6   1        2.93        7.06      2.38 o 
   4   6   1     1679.84     1679.21     31.42 o 
   5   6   1       61.83       68.74      3.74 o 
   6   6   1      114.89      110.96      4.79 o 
   7   6   1      487.24      461.31     13.58 o 
   8   6   1      108.13      116.14     10.81 o 
   9   6   1       47.35       41.77      6.01 o 
  10   6   1       48.89       42.64      5.51 o 
  11   6   1       76.62       67.78      6.92 o 
  12   6   1       52.56       58.58      6.63 o 
  13   6   1      332.89      340.35     15.41 o 
  14   6   1        8.68        8.21      8.84 o 
 -13   7   1      279.18      266.65     13.89 o 
 -12   7   1       59.60       74.20      7.83 o 
 -11   7   1       16.39       23.90      5.16 o 
 -10   7   1      412.89      407.43     16.70 o 
  -9   7   1      587.84      526.56     15.92 o 
  -8   7   1       94.24      104.00      6.49 o 
  -7   7   1       12.84       12.11      3.25 o 
  -6   7   1      314.52      300.82     15.83 o 
  -5   7   1      261.42      245.27      9.17 o 
  -4   7   1       51.67       50.54      4.35 o 
  -3   7   1     1025.04      946.92     23.21 o 
  -2   7   1     1226.17     1194.35     28.08 o 
  -1   7   1      352.92      346.06      9.06 o 
   0   7   1      276.49      265.88      7.62 o 
   1   7   1       97.04      101.74      4.57 o 
   2   7   1        1.31        0.91      1.76 o 
   3   7   1       61.29       61.72      3.76 o 
   4   7   1      220.77      204.72     10.59 o 
   5   7   1       14.72       15.47      3.26 o 
   6   7   1       53.77       58.20      5.34 o 
   7   7   1      347.25      320.03     11.18 o 
   8   7   1       18.15       21.10      9.55 o 
   9   7   1      140.89      135.17      8.96 o 
  10   7   1      534.61      549.22     28.70 o 
  11   7   1      307.87      324.42     21.68 o 
  12   7   1        2.40        4.53      4.49 o 
  13   7   1      122.50      126.56     14.55 o 
 -12   8   1       37.34       35.84      6.42 o 
 -11   8   1      174.78      160.46     17.37 o 
 -10   8   1      123.23      129.49      9.62 o 
  -9   8   1        2.96        6.44      4.07 o 
  -8   8   1      100.61      103.78      6.83 o 
  -7   8   1        8.91       11.78      3.58 o 
  -6   8   1      112.60       97.39      6.33 o 
  -5   8   1      153.75      138.39      7.35 o 
  -4   8   1       39.26       34.02      4.13 o 
  -3   8   1        4.78        7.53      2.90 o 
  -2   8   1      164.71      164.34      7.93 o 
  -1   8   1      377.86      376.94     12.19 o 
   0   8   1        0.19        3.09      2.38 o 
   1   8   1      170.75      147.68      5.78 o 
   2   8   1      196.01      211.30      8.61 o 
   3   8   1      251.21      231.36      9.12 o 
   4   8   1      201.47      182.90      8.17 o 
   5   8   1      191.47      185.47      8.44 o 
   6   8   1       11.54       14.49      3.63 o 
   7   8   1        5.48        6.04      5.22 o 
   8   8   1       25.96       29.99      8.66 o 
   9   8   1      123.76      120.87     13.70 o 
  10   8   1       23.80       18.74      5.06 o 
  11   8   1        1.27        1.06      4.20 o 
  -9   9   1       38.84       40.30      6.60 o 
  -8   9   1       92.91       91.30     16.62 o 
  -7   9   1       20.43       22.04      4.30 o 
  -6   9   1        8.60        9.76      3.65 o 
  -5   9   1      253.53      244.76     10.33 o 
  -4   9   1       75.31       76.02      5.97 o 
  -3   9   1       49.85       49.27      6.13 o 
  -2   9   1       12.59       13.48      3.46 o 
  -1   9   1      215.95      199.19     11.18 o 
   0   9   1       17.57       18.83      4.60 o 
   1   9   1      379.56      352.63     15.75 o 
   2   9   1      282.18      254.89     12.98 o 
   3   9   1       22.23       32.62      5.20 o 
   4   9   1      209.57      202.33     10.09 o 
   5   9   1      409.51      387.37     13.46 o 
   6   9   1       74.28       71.88      7.53 o 
   7   9   1        3.30       -1.84      6.08 o 
   8   9   1      482.57      468.75     34.99 o 
   9   9   1       33.52       45.79      7.07 o 
  -6  10   1        3.96        7.27      3.72 o 
  -5  10   1       78.37       73.54      6.42 o 
  -4  10   1        9.80       14.65      4.69 o 
  -3  10   1      495.27      451.70     19.43 o 
  -2  10   1       11.21       14.04      4.51 o 
  -1  10   1      312.67      292.42     14.78 o 
   0  10   1      146.41      152.92     10.51 o 
   1  10   1       47.80       49.99      6.52 o 
   2  10   1       49.31       43.33      9.21 o 
   3  10   1        7.26        9.98      4.22 o 
   4  10   1        1.93        4.92      3.57 o 
   5  10   1       17.04       27.66      8.06 o 
 -17   0   2        7.43       11.88      6.13 o 
 -15   0   2      369.50      356.24     20.00 o 
 -14   0   2        0.65        1.85      5.14 o 
 -13   0   2     1638.37     1516.52     56.79 o 
 -12   0   2      492.96      444.19     21.39 o 
 -11   0   2      977.48      991.90     27.61 o 
 -10   0   2      142.04      124.64      6.95 o 
  -9   0   2      339.68      404.76     12.79 o 
  -8   0   2      478.40      405.61     21.73 o 
  -7   0   2      486.72      629.19     35.06 o 
  -6   0   2     2158.06     2362.34     58.15 o 
  -5   0   2      914.36      997.93     42.59 o 
  -4   0   2        1.62       -1.00      1.12 o 
  -3   0   2     5043.49     5113.08    122.94 o 
  -2   0   2      990.20     1013.82     24.85 o 
  -1   0   2     8390.22     8298.97    294.62 o 
   0   0   2     5685.60     5702.71    186.62 o 
   1   0   2    10303.99     9704.33    317.34 o 
   2   0   2      478.26      518.70     18.73 o 
   3   0   2     2379.57     2377.81     67.90 o 
   4   0   2     2511.47     2425.42     86.16 o 
   5   0   2     4628.07     4579.41    110.81 o 
   6   0   2     1111.85     1022.73     26.56 o 
   7   0   2      332.39      352.65     11.43 o 
   8   0   2      850.44      735.73     21.01 o 
   9   0   2      589.23      547.95     16.32 o 
  10   0   2      556.10      548.49     24.42 o 
  11   0   2     1590.33     1550.25     57.63 o 
  12   0   2      871.74      817.57     34.25 o 
  13   0   2      172.03      167.51     12.63 o 
  14   0   2        0.99        7.17      5.29 o 
  15   0   2      166.67      202.83     15.00 o 
  16   0   2       45.53       63.99      9.25 o 
  17   0   2       30.23       54.22      8.96 o 
 -18   1   2       27.10       32.66      8.55 o 
 -15   1   2      216.69      229.87     14.35 o 
 -14   1   2      355.58      344.00     12.79 o 
 -13   1   2      348.08      319.49      9.99 o 
 -12   1   2       12.49       12.95      2.70 o 
 -11   1   2      564.54      536.94     13.75 o 
 -10   1   2       47.41       48.83      3.77 o 
  -9   1   2       30.16       36.64      3.10 o 
  -8   1   2      133.59      130.78      4.82 o 
  -7   1   2      680.26      823.14     17.96 o 
  -6   1   2     2763.29     2953.49     58.34 o 
  -5   1   2     3352.26     3435.15     67.29 o 
  -4   1   2      353.47      371.96      7.35 o 
  -3   1   2     3985.44     4115.33     82.07 o 
  -2   1   2     7736.17     8016.98    158.76 o 
  -1   1   2      577.28      658.98     13.81 o 
   0   1   2    11180.28    11811.46    201.04 o 
   1   1   2      560.63      609.08     13.04 o 
   2   1   2     6781.31     6861.30    132.68 o 
   3   1   2     2251.33     2315.57     45.78 o 
   4   1   2      174.75      176.58      9.20 o 
   5   1   2     1752.93     1813.49     37.05 o 
   6   1   2     1260.41     1272.55     26.68 o 
   7   1   2       39.93       40.58      2.08 o 
   8   1   2      525.43      460.71     11.58 o 
   9   1   2      252.24      220.17      7.06 o 
  10   1   2      237.87      238.60      7.69 o 
  11   1   2      919.33      884.83     25.52 o 
  12   1   2      136.07      134.63     12.04 o 
  13   1   2      764.49      721.72     22.56 o 
  14   1   2       49.31       50.89      8.06 o 
  15   1   2        5.53       12.60      3.92 o 
  16   1   2      325.33      364.88     17.50 o 
  17   1   2        4.20       15.17      4.44 o 
 -18   2   2       43.96       58.76     10.66 o 
 -17   2   2       18.21        9.31      7.66 o 
 -16   2   2      174.48      187.11     15.72 o 
 -15   2   2      168.93      171.47     14.34 o 
 -14   2   2       53.36       66.33      5.92 o 
 -13   2   2       15.13       12.99      2.61 o 
 -12   2   2     1020.21     1016.46     20.34 o 
 -11   2   2        0.14        0.32      1.44 o 
 -10   2   2       64.02       63.30      3.25 o 
  -9   2   2     3848.81     3944.83     68.61 o 
  -8   2   2      954.86      997.20     18.95 o 
  -7   2   2      275.80      266.15      6.35 o 
  -6   2   2     3763.65     4033.25     69.40 o 
  -5   2   2     8034.62     8381.44    145.81 o 
  -4   2   2     3548.30     3683.91     63.08 o 
  -3   2   2      370.13      399.80      7.87 o 
  -2   2   2    14244.57    14369.04    285.32 o 
  -1   2   2    12521.58    12837.22    217.57 o 
   0   2   2       35.12       35.65      2.49 o 
   1   2   2     6459.77     7130.89    120.71 o 
   2   2   2      549.58      532.68     10.19 o 
   3   2   2     5197.72     5482.51     93.48 o 
   4   2   2       85.48      105.00      3.26 o 
   5   2   2        3.08       -0.94      0.88 o 
   6   2   2      668.60      737.38     14.32 o 
   7   2   2      104.90      105.57      3.64 o 
   8   2   2     1035.65      979.87     18.85 o 
   9   2   2      945.95      877.69     20.14 o 
  10   2   2        0.17        0.38      1.78 o 
  11   2   2       74.33       65.52      7.54 o 
  12   2   2     1251.14     1132.69     31.78 o 
  13   2   2       59.53       64.97      9.45 o 
  14   2   2        2.66        3.58      3.21 o 
  15   2   2      372.65      375.38     15.08 o 
  16   2   2      272.39      286.76     13.20 o 
 -17   3   2       10.02       19.45      8.73 o 
 -16   3   2       88.21       78.76     12.08 o 
 -15   3   2       14.23       16.66      5.94 o 
 -14   3   2        3.35        2.68      3.02 o 
 -13   3   2       18.77       26.22      8.67 o 
 -12   3   2       76.02       83.41      5.03 o 
 -11   3   2       39.35       52.80      4.68 o 
 -10   3   2       55.11       52.14      3.11 o 
  -9   3   2      504.48      504.75     20.68 o 
  -8   3   2      656.19      711.87     14.34 o 
  -7   3   2      391.19      406.93      8.94 o 
  -6   3   2      720.23      779.73     21.39 o 
  -5   3   2       40.44       39.87      2.03 o 
  -4   3   2       80.30       85.88      7.97 o 
  -3   3   2      311.14      304.95      7.93 o 
  -2   3   2     1173.58     1199.87     22.03 o 
  -1   3   2      438.64      460.38     10.68 o 
   0   3   2     1193.34     1236.04     22.20 o 
   1   3   2     1439.32     1567.16     27.87 o 
   2   3   2     6596.99     7145.60    121.44 o 
   3   3   2        1.47        2.54      2.08 o 
   4   3   2        0.44       -0.62      0.84 o 
   5   3   2       49.50       53.75      2.65 o 
   6   3   2        1.02        0.08      1.10 o 
   7   3   2       33.99       31.24      2.55 o 
   8   3   2        6.27        9.20      1.91 o 
   9   3   2       82.50       75.95      4.31 o 
  10   3   2        1.99        2.18      1.99 o 
  11   3   2      165.61      145.80      6.26 o 
  12   3   2      185.50      194.62      9.66 o 
  13   3   2        4.17        9.56      3.36 o 
  14   3   2      427.19      446.48     16.62 o 
  15   3   2       64.46       75.29     11.45 o 
  16   3   2      205.06      216.96     18.53 o 
 -17   4   2        0.66       -8.32      7.40 o 
 -16   4   2      184.94      193.64     18.27 o 
 -15   4   2      161.67      173.00     14.67 o 
 -14   4   2      175.58      186.88     10.29 o 
 -13   4   2       53.29       54.19      7.44 o 
 -12   4   2       21.80       19.89      3.96 o 
 -11   4   2      791.43      780.77     19.92 o 
 -10   4   2      833.40      776.79     19.61 o 
  -9   4   2        4.63        0.62      2.12 o 
  -8   4   2      349.14      322.78      9.94 o 
  -7   4   2        8.46        8.29      1.54 o 
  -6   4   2      509.02      550.89     11.58 o 
  -5   4   2       80.67       74.43      3.04 o 
  -4   4   2        4.97        4.10      2.39 o 
  -3   4   2      121.70      126.83      3.89 o 
  -2   4   2      164.97      134.02      5.17 o 
  -1   4   2      871.74     1001.44     21.21 o 
   0   4   2       72.51       83.92      3.17 o 
   1   4   2     5605.02     5825.32     99.56 o 
   2   4   2      922.77      953.69     18.11 o 
   3   4   2     2539.67     2684.75     47.23 o 
   4   4   2      269.17      348.12      8.12 o 
   5   4   2     2516.23     2456.08     43.64 o 
   6   4   2      278.91      242.71      8.39 o 
   7   4   2       20.68       25.46      2.40 o 
   8   4   2      526.90      533.09     13.78 o 
   9   4   2      449.32      443.90     16.27 o 
  10   4   2      576.34      523.35     14.06 o 
  11   4   2      291.53      280.99     15.92 o 
  12   4   2      988.86      940.18     27.76 o 
  13   4   2      376.10      363.55     22.95 o 
  14   4   2      210.64      209.91     17.25 o 
  15   4   2      103.40      102.54     13.50 o 
 -16   5   2       27.55       37.34     10.72 o 
 -15   5   2       20.43       19.80      8.09 o 
 -14   5   2       47.34       56.77      6.57 o 
 -13   5   2       32.66       37.82      5.52 o 
 -12   5   2       83.35       81.49      7.02 o 
 -11   5   2       43.21       40.34      4.29 o 
 -10   5   2       32.81       31.91      3.95 o 
  -9   5   2      495.35      499.34     14.31 o 
  -8   5   2     1425.98     1418.16     32.29 o 
  -7   5   2      810.82      825.94     39.66 o 
  -6   5   2      631.79      629.18     22.80 o 
  -5   5   2      300.53      296.07      7.44 o 
  -4   5   2      249.85      254.57      8.40 o 
  -3   5   2     2696.28     2721.68     48.13 o 
  -2   5   2     3617.05     3723.54     64.95 o 
  -1   5   2       68.55       76.08      5.11 o 
   0   5   2     1063.85     1127.56     22.27 o 
   1   5   2      128.58      169.97      5.10 o 
   2   5   2      951.78     1034.94     19.89 o 
   3   5   2      422.07      444.05     10.02 o 
   4   5   2        3.66        7.68      1.79 o 
   5   5   2      494.08      474.79     10.80 o 
   6   5   2      165.92      158.29      7.00 o 
   7   5   2      312.54      318.65      8.48 o 
   8   5   2       94.54      101.91      7.72 o 
   9   5   2      274.60      292.44     11.58 o 
  10   5   2       82.45       75.75      6.41 o 
  11   5   2      401.05      420.73     16.31 o 
  12   5   2        0.23       -1.55      2.97 o 
  13   5   2       44.85       49.19     10.87 o 
  14   5   2       20.39       14.74      8.53 o 
  15   5   2        1.74        1.27      8.61 o 
 -15   6   2      105.64      123.08      9.67 o 
 -14   6   2        3.38       11.19      4.57 o 
 -13   6   2      273.95      263.67     17.43 o 
 -12   6   2     1154.37     1172.45     50.75 o 
 -11   6   2        0.75       -1.88      3.06 o 
 -10   6   2       92.41       96.51      6.21 o 
  -9   6   2     1202.75     1147.75     27.79 o 
  -8   6   2       13.63       17.98      3.32 o 
  -7   6   2        2.20       -0.36      2.52 o 
  -6   6   2       27.30       24.67      3.49 o 
  -5   6   2      666.60      622.51     23.54 o 
  -4   6   2      165.16      148.01      6.60 o 
  -3   6   2       45.03       41.61      3.72 o 
  -2   6   2       81.09       68.02      3.49 o 
  -1   6   2      546.91      459.98     10.59 o 
   0   6   2        1.35        0.94      1.78 o 
   1   6   2       48.98       39.11      2.87 o 
   2   6   2      255.21      226.08      6.60 o 
   3   6   2      115.37      115.92      4.67 o 
   4   6   2     1619.50     1549.18     29.27 o 
   5   6   2       71.43       80.20      6.47 o 
   6   6   2      702.21      663.03     17.08 o 
   7   6   2        0.23        1.89      2.01 o 
   8   6   2       77.08       85.15      6.85 o 
   9   6   2       92.38       98.06      7.46 o 
  10   6   2       84.30       86.10      7.37 o 
  11   6   2      139.43      153.58     17.10 o 
  12   6   2       17.82       26.65      5.33 o 
  13   6   2       86.48      108.87     14.02 o 
  14   6   2       61.91       71.85     13.29 o 
 -13   7   2       22.81       16.05      5.13 o 
 -12   7   2       48.22       52.13      9.44 o 
 -11   7   2        2.49        2.30      3.53 o 
 -10   7   2        0.67       -3.60      3.04 o 
  -9   7   2       25.02       22.59      3.87 o 
  -8   7   2      347.92      343.26     18.07 o 
  -7   7   2      203.71      186.56      8.37 o 
  -6   7   2      176.23      176.67      7.94 o 
  -5   7   2        4.47        5.55      2.56 o 
  -4   7   2      119.65      118.10      6.24 o 
  -3   7   2      608.24      585.50     16.09 o 
  -2   7   2      298.25      310.27     10.21 o 
  -1   7   2       70.45       83.51      5.13 o 
   0   7   2       50.42       45.48      3.21 o 
   1   7   2       52.77       59.86      3.61 o 
   2   7   2       13.77       15.63      2.35 o 
   3   7   2        0.04       -1.27      1.79 o 
   4   7   2      244.06      242.06     10.75 o 
   5   7   2       61.37       55.80      4.63 o 
   6   7   2      366.55      364.38     11.94 o 
   7   7   2       34.69       34.00      6.55 o 
   8   7   2       24.32       18.85      4.58 o 
   9   7   2       20.82       16.75      4.73 o 
  10   7   2       14.79       11.97      4.66 o 
  11   7   2      105.43      121.35     22.12 o 
  12   7   2      107.16      106.59      8.99 o 
 -12   8   2       49.93       52.05     15.27 o 
 -11   8   2      117.49       98.07      9.08 o 
 -10   8   2        0.64       -2.73      3.63 o 
  -9   8   2       16.42       16.66      4.00 o 
  -8   8   2       75.68       74.46      5.92 o 
  -7   8   2        9.61       15.11      3.75 o 
  -6   8   2       87.73       78.60      5.83 o 
  -5   8   2       41.26       49.79      4.84 o 
  -4   8   2      168.80      160.62      7.72 o 
  -3   8   2      423.59      407.22     12.95 o 
  -2   8   2     1859.99     1740.14     42.07 o 
  -1   8   2       70.24       68.73      4.94 o 
   0   8   2       33.30       28.27      3.49 o 
   1   8   2      210.88      190.79      7.89 o 
   2   8   2      566.08      506.53     12.45 o 
   3   8   2       53.94       52.73      4.69 o 
   4   8   2        4.57        6.80      4.79 o 
   5   8   2      432.21      410.79     14.27 o 
   6   8   2      147.35      128.26      9.08 o 
   7   8   2       52.47       44.62      6.20 o 
   8   8   2      315.70      315.54     22.11 o 
   9   8   2      398.29      396.79     31.39 o 
  10   8   2       15.12       19.92      7.24 o 
  11   8   2       17.45       20.45      5.81 o 
  -9   9   2       39.58       46.47      9.87 o 
  -8   9   2        4.34        4.86      6.38 o 
  -7   9   2        8.37       10.17      7.19 o 
  -6   9   2      417.71      418.02     14.36 o 
  -5   9   2      178.91      171.68      8.62 o 
  -4   9   2      543.70      490.26     15.50 o 
  -3   9   2      190.60      175.18      8.49 o 
  -2   9   2       97.12       83.83      5.89 o 
  -1   9   2        0.90        1.01      2.73 o 
   0   9   2       15.29       15.48      4.49 o 
   1   9   2       43.50       62.19      6.68 o 
   2   9   2        2.61        7.42      3.84 o 
   3   9   2      110.79      107.85      8.20 o 
   4   9   2      126.14      143.22      9.58 o 
   5   9   2      134.85      115.57      9.01 o 
   6   9   2        2.77        2.99      4.23 o 
   7   9   2       23.85       32.47      6.13 o 
   8   9   2      238.24      205.04     14.75 o 
  -6  10   2      160.17      147.27     15.15 o 
  -5  10   2       93.53      104.29      7.33 o 
  -4  10   2       15.06       14.72      4.06 o 
  -3  10   2       21.65       19.80      7.31 o 
  -2  10   2       73.04       75.81      7.75 o 
  -1  10   2      201.27      190.11     11.64 o 
   0  10   2        0.79        9.15      4.15 o 
   1  10   2       76.56       73.94      7.44 o 
   2  10   2       21.13       28.08      6.73 o 
   3  10   2       57.56       65.58      7.14 o 
   4  10   2       15.22       19.05      7.31 o 
   5  10   2      153.97      143.03     14.74 o 
 -18   1   3      179.51      179.45     15.29 o 
 -17   1   3       79.58       96.07     11.33 o 
 -16   1   3       69.17       67.77     10.00 o 
 -15   1   3      514.88      521.72     18.07 o 
 -14   1   3       32.93       31.63      3.44 o 
 -13   1   3      108.14      105.44      6.25 o 
 -12   1   3      474.80      462.30     12.60 o 
 -11   1   3      711.23      716.52     17.18 o 
 -10   1   3        0.04       -0.03      2.19 o 
  -9   1   3       67.53      105.41      4.62 o 
  -8   1   3      903.88      830.93     18.34 o 
  -7   1   3     6023.63     6344.57    123.13 o 
  -6   1   3     1782.39     1906.93     38.25 o 
  -5   1   3      544.33      657.76     14.06 o 
  -4   1   3       16.51       24.97      1.66 o 
  -3   1   3     1742.78     1749.70     35.65 o 
  -2   1   3      326.06      341.11      9.62 o 
  -1   1   3     2073.09     2213.55     44.50 o 
   0   1   3     2995.97     3239.26     63.04 o 
   1   1   3     2016.84     2086.04     41.15 o 
   2   1   3     3466.51     3445.10     67.25 o 
   3   1   3     1412.88     1405.97     28.49 o 
   4   1   3     1145.98     1217.54     26.77 o 
   5   1   3      400.46      327.26      6.90 o 
   6   1   3     1823.54     1858.72     32.96 o 
   7   1   3        8.77        6.31      1.08 o 
   8   1   3      128.54       98.35      4.31 o 
   9   1   3        1.40        3.76      2.73 o 
  10   1   3       65.87       53.62      5.08 o 
  11   1   3      147.88      133.24      7.59 o 
  12   1   3      294.98      287.86     11.93 o 
  13   1   3      534.24      547.01     23.45 o 
  14   1   3       23.95       30.13      4.75 o 
  15   1   3       45.87       57.93     13.79 o 
  16   1   3       62.51       68.23      6.74 o 
 -18   2   3        2.21        5.14      7.49 o 
 -17   2   3       41.89       82.31     11.59 o 
 -16   2   3       20.75       16.99      7.20 o 
 -15   2   3      194.41      185.06      9.94 o 
 -14   2   3      323.05      324.36     10.63 o 
 -13   2   3       50.49       58.73      4.22 o 
 -12   2   3       29.86       31.30      2.70 o 
 -11   2   3      358.95      337.35      9.59 o 
 -10   2   3      303.28      336.09      8.20 o 
  -9   2   3       95.89       95.96      3.72 o 
  -8   2   3       24.53       31.34      2.09 o 
  -7   2   3        0.01        1.37      1.14 o 
  -6   2   3       50.43       70.15      2.64 o 
  -5   2   3      777.55      861.98     15.91 o 
  -4   2   3      572.71      570.79     13.07 o 
  -3   2   3       13.67       11.30      1.73 o 
  -2   2   3      172.94      177.43      7.11 o 
  -1   2   3     1896.58     2101.21     93.53 o 
   0   2   3      712.94      811.61     14.80 o 
   1   2   3       16.34       19.45      1.34 o 
   2   2   3     1976.48     2174.77     37.84 o 
   3   2   3      555.51      611.69     13.52 o 
   4   2   3        0.15        0.56      0.94 o 
   5   2   3       73.90       66.57      3.26 o 
   6   2   3      344.49      405.82      8.74 o 
   7   2   3      116.95      121.37      4.00 o 
   8   2   3      260.11      264.71      9.45 o 
   9   2   3      131.33      133.51      5.50 o 
  10   2   3      389.58      384.10     13.85 o 
  11   2   3      713.65      709.25     21.73 o 
  12   2   3      117.94      124.84      8.57 o 
  13   2   3      223.72      225.17     10.69 o 
  14   2   3      121.23      149.92     23.09 o 
  15   2   3        0.03        7.08      3.65 o 
  16   2   3       10.89       19.72      4.68 o 
 -17   3   3      288.02      314.04     21.30 o 
 -16   3   3       10.27       17.74      5.26 o 
 -15   3   3       55.30       71.77      6.62 o 
 -14   3   3      602.07      561.97     19.61 o 
 -13   3   3      409.34      375.35     13.99 o 
 -12   3   3        1.12        1.19      2.04 o 
 -11   3   3       67.55       53.13      4.01 o 
 -10   3   3      814.91      812.38     19.76 o 
  -9   3   3      802.51      804.08     16.06 o 
  -8   3   3      523.09      514.04     10.93 o 
  -7   3   3      480.74      629.51     12.64 o 
  -6   3   3     2836.01     3185.28     55.37 o 
  -5   3   3     5120.62     5304.23    100.83 o 
  -4   3   3     6968.99     7264.19    123.39 o 
  -3   3   3     1392.25     1323.61     23.76 o 
  -2   3   3     1229.01     1311.19     23.60 o 
  -1   3   3      843.22      843.15     25.96 o 
   0   3   3      293.28      269.78      6.06 o 
   1   3   3     1610.07     1612.34     28.67 o 
   2   3   3      964.64      977.92     18.18 o 
   3   3   3     2018.65     2190.58     38.57 o 
   4   3   3      176.03      185.52      5.06 o 
   5   3   3     1015.86      965.90     18.35 o 
   6   3   3       44.39       30.63      2.16 o 
   7   3   3      243.08      224.64      7.30 o 
   8   3   3      370.89      365.33     10.28 o 
   9   3   3     2914.54     2809.88     57.62 o 
  10   3   3     1325.16     1303.63     29.06 o 
  11   3   3       30.38       30.31      4.29 o 
  12   3   3      377.05      380.74     14.47 o 
  13   3   3      191.30      190.09     12.80 o 
  14   3   3      200.62      215.82     14.44 o 
  15   3   3      205.27      210.44     11.12 o 
  16   3   3      132.09      147.74     15.09 o 
 -17   4   3       32.90       46.13     10.90 o 
 -16   4   3       37.55       41.61      9.06 o 
 -15   4   3      277.54      272.48     17.02 o 
 -14   4   3      156.24      160.82      9.70 o 
 -13   4   3        4.81        5.14      3.20 o 
 -12   4   3       69.02       62.84      4.82 o 
 -11   4   3        9.20        7.96      3.27 o 
 -10   4   3      547.76      556.91     19.00 o 
  -9   4   3      192.98      199.19      7.78 o 
  -8   4   3       84.21       90.68      6.22 o 
  -7   4   3       63.80       62.30      5.02 o 
  -6   4   3        5.09        2.16      1.52 o 
  -5   4   3     1151.47     1257.25     23.23 o 
  -4   4   3       26.32       27.46      1.84 o 
  -3   4   3      314.86      363.51      8.28 o 
  -2   4   3        2.67        0.91      1.25 o 
  -1   4   3      468.41      490.09     11.85 o 
   0   4   3       11.93       14.00      2.86 o 
   1   4   3      106.89       93.83      3.50 o 
   2   4   3      188.39      220.18      5.75 o 
   3   4   3        7.29       10.25      1.53 o 
   4   4   3      899.64      960.14     18.49 o 
   5   4   3      101.76       97.42      3.93 o 
   6   4   3      311.36      311.33      7.87 o 
   7   4   3      393.92      389.56     20.31 o 
   8   4   3      161.48      156.13      6.36 o 
   9   4   3        4.33        3.47      1.96 o 
  10   4   3      417.88      411.46     12.01 o 
  11   4   3      341.80      348.79     13.54 o 
  12   4   3       75.28       67.78      6.15 o 
  13   4   3      188.10      184.85     16.47 o 
  15   4   3      226.09      254.19     19.65 o 
 -16   5   3       12.10       13.48      4.67 o 
 -15   5   3      251.57      253.14     12.99 o 
 -14   5   3      125.25      134.84      9.68 o 
 -13   5   3       42.38       41.02      5.68 o 
 -12   5   3       62.71       47.23      4.63 o 
 -11   5   3      567.48      545.34     15.77 o 
 -10   5   3      265.28      265.15      9.59 o 
  -9   5   3       63.34       61.11      5.28 o 
  -8   5   3     2404.70     2225.73     48.21 o 
  -7   5   3      891.52      915.83     23.32 o 
  -6   5   3       58.46       77.81      4.73 o 
  -5   5   3       36.40       17.17      2.94 o 
  -4   5   3      100.57       72.90      4.33 o 
  -3   5   3      368.12      355.11      8.34 o 
  -2   5   3      209.67      207.96      5.78 o 
  -1   5   3      748.47      733.74     14.78 o 
   0   5   3       93.49       85.36      3.58 o 
   1   5   3        0.15        2.07      1.41 o 
   2   5   3      499.23      487.94     10.75 o 
   3   5   3      953.42      913.54     18.06 o 
   4   5   3     1167.04     1176.33     22.59 o 
   5   5   3     1639.42     1647.27     30.60 o 
   6   5   3      946.53      903.92     21.12 o 
   7   5   3      142.37      140.17      6.17 o 
   8   5   3       41.15       52.69      3.99 o 
   9   5   3        1.66        3.83      2.09 o 
  10   5   3        2.10        0.86      2.10 o 
  11   5   3       87.55       93.25      7.20 o 
  12   5   3        5.50        2.72      7.51 o 
  13   5   3       47.96       51.27     10.98 o 
  14   5   3       32.25       44.60     10.49 o 
 -15   6   3        0.20       -1.93      3.59 o 
 -14   6   3       64.29       66.65     10.87 o 
 -13   6   3        6.76        6.71      4.57 o 
 -12   6   3       60.74       60.03      6.47 o 
 -11   6   3       69.32       65.86      6.03 o 
 -10   6   3       45.88       47.46      4.91 o 
  -9   6   3        0.78        3.63      2.78 o 
  -8   6   3       27.27       28.49      3.80 o 
  -7   6   3      304.01      313.29     10.63 o 
  -6   6   3       39.76       34.19      5.08 o 
  -5   6   3      662.06      706.58     18.26 o 
  -4   6   3      351.86      356.56     11.02 o 
  -3   6   3       17.69       16.29      2.85 o 
  -2   6   3      459.17      468.96     13.02 o 
  -1   6   3      102.55      119.00      4.65 o 
   0   6   3      700.32      746.41     15.52 o 
   1   6   3       60.24       56.19      5.29 o 
   2   6   3        0.53       -0.21      1.60 o 
   3   6   3       11.66       16.70      2.29 o 
   4   6   3       14.83       23.65      2.94 o 
   5   6   3      441.23      430.28     10.56 o 
   6   6   3       15.98       19.15      2.94 o 
   7   6   3       55.94       60.40      5.33 o 
   8   6   3      175.98      162.64      8.35 o 
   9   6   3      107.17      105.58      7.86 o 
  10   6   3       18.95       13.52      4.26 o 
  11   6   3       34.04       25.73      5.03 o 
  12   6   3        0.00        6.45      8.53 o 
  13   6   3        9.06        3.18      8.06 o 
 -14   7   3       14.06        8.25      9.05 o 
 -13   7   3        1.13        0.29      5.49 o 
 -12   7   3      132.91      137.88      9.77 o 
 -11   7   3      100.88      106.99      8.33 o 
 -10   7   3       29.63       42.90      4.90 o 
  -9   7   3       36.99       32.58      4.43 o 
  -8   7   3      138.49      156.43      7.86 o 
  -7   7   3      581.71      597.05     32.79 o 
  -6   7   3       96.85       90.67      5.75 o 
  -5   7   3       91.91       86.54      5.49 o 
  -4   7   3       39.02       37.91      3.95 o 
  -3   7   3      118.75      107.58      7.02 o 
  -2   7   3        9.24        9.17      2.61 o 
  -1   7   3      154.10      144.63      6.63 o 
   0   7   3      708.09      692.00     17.93 o 
   1   7   3       64.41       69.97      3.94 o 
   2   7   3      550.47      495.13     13.95 o 
   3   7   3      726.47      652.01     14.52 o 
   4   7   3     1596.17     1537.99     29.72 o 
   5   7   3       44.25       42.84      7.66 o 
   6   7   3       86.88       76.23      6.86 o 
   7   7   3       20.43       19.09      4.56 o 
   8   7   3       22.87       27.59      5.19 o 
   9   7   3        2.33        2.04      3.81 o 
  10   7   3        4.32        3.43      4.05 o 
  11   7   3      361.67      384.45     22.73 o 
  12   7   3       39.70       32.17     10.87 o 
 -12   8   3        0.61        2.13      3.95 o 
 -11   8   3        0.04       -0.89      3.70 o 
 -10   8   3        1.38       -0.48      2.82 o 
  -9   8   3       14.51        7.96      3.70 o 
  -8   8   3        1.33        1.04      2.97 o 
  -7   8   3      314.76      294.54     14.90 o 
  -6   8   3      117.77      116.20      6.92 o 
  -5   8   3       27.96       34.82      4.33 o 
  -4   8   3       42.17       43.63      4.46 o 
  -3   8   3       21.92       27.34      5.33 o 
  -2   8   3      156.35      159.20      7.46 o 
  -1   8   3       19.84       26.84      3.52 o 
   0   8   3       36.72       45.08      4.16 o 
   1   8   3        5.99        6.29      2.62 o 
   2   8   3       92.12       95.99      5.70 o 
   3   8   3       58.73       62.19      4.10 o 
   4   8   3       48.37       30.39      4.68 o 
   5   8   3       32.02       27.21      7.07 o 
   6   8   3      148.84      139.61     13.05 o 
   7   8   3      500.30      489.34     19.01 o 
   8   8   3        8.09       10.51      7.51 o 
   9   8   3       22.09       23.80      7.62 o 
  10   8   3       16.73       14.73      8.11 o 
 -10   9   3       56.03       54.80      7.39 o 
  -9   9   3      198.68      181.47      9.50 o 
  -8   9   3       48.04       55.16      5.69 o 
  -7   9   3        3.97       -0.49      3.22 o 
  -6   9   3        0.05        3.63      3.89 o 
  -5   9   3      926.48      891.97     31.71 o 
  -4   9   3       51.12       50.75      4.98 o 
  -3   9   3       11.88        7.99      3.25 o 
  -2   9   3      315.33      290.98     11.01 o 
  -1   9   3      266.89      279.58     10.67 o 
   0   9   3       63.97       62.30      5.17 o 
   1   9   3        8.49       11.27      4.09 o 
   2   9   3      183.72      185.01     10.74 o 
   3   9   3       41.45       49.07      6.21 o 
   4   9   3      115.76      116.04     13.09 o 
   5   9   3       49.43       53.06      9.65 o 
   6   9   3      322.77      310.92     21.68 o 
   7   9   3       19.99       20.06      7.69 o 
   8   9   3      572.67      557.25     21.98 o 
  -6  10   3        1.26        3.27      3.52 o 
  -5  10   3       42.80       48.44      5.47 o 
  -4  10   3       31.78       21.73      8.07 o 
  -3  10   3      407.31      377.81     13.68 o 
  -2  10   3        0.81        3.89      3.80 o 
  -1  10   3        4.20        6.83      3.83 o 
   0  10   3       41.62       46.90      7.77 o 
   1  10   3      101.20      110.54      8.94 o 
   2  10   3       24.61       34.91      6.89 o 
   3  10   3        0.51       -0.72      5.49 o 
   4  10   3       51.68       43.90      9.45 o 
 -15   0   4      205.82      215.92     14.77 o 
 -13   0   4     1278.77     1255.17     47.80 o 
 -12   0   4      164.77      158.81     11.62 o 
 -11   0   4      838.60      780.96     29.16 o 
 -10   0   4     2912.67     2866.13     71.63 o 
  -9   0   4     1184.81     1230.76     32.45 o 
  -8   0   4     1653.05     1930.22     48.65 o 
  -7   0   4      345.58      293.32     22.36 o 
  -6   0   4    12352.54    12967.10    309.49 o 
  -5   0   4      676.09      798.52     27.92 o 
  -4   0   4       51.00       55.01      5.77 o 
  -3   0   4     1741.82     1780.33     49.75 o 
  -2   0   4     1600.76     1632.07     54.31 o 
  -1   0   4     7933.35     8180.99    266.50 o 
   0   0   4      936.20     1081.99     49.68 o 
   1   0   4      797.84      820.31     28.79 o 
   2   0   4      228.61      203.00      9.28 o 
   3   0   4     6597.68     6365.22    209.07 o 
   4   0   4      230.46      207.56      8.63 o 
   5   0   4     1159.34     1158.22     50.97 o 
   6   0   4      361.97      328.83      9.94 o 
   7   0   4      852.08      958.09     36.47 o 
   8   0   4      223.21      209.54     12.34 o 
   9   0   4      175.51      192.20     12.63 o 
  10   0   4     1397.77     1270.71     48.55 o 
  11   0   4      561.58      580.60     26.59 o 
  12   0   4       93.08       82.51      8.99 o 
  13   0   4     2041.10     1852.42     69.54 o 
  14   0   4      400.84      388.41     21.65 o 
  15   0   4      122.84      123.44     11.76 o 
  16   0   4      105.66      112.51     12.11 o 
 -17   1   4      108.75      112.69     12.11 o 
 -16   1   4      219.36      225.09     16.18 o 
 -15   1   4      421.62      395.32     12.11 o 
 -14   1   4      417.87      398.70     14.64 o 
 -13   1   4      213.12      185.58      7.30 o 
 -12   1   4      134.55      114.87      8.16 o 
 -11   1   4      367.98      354.48     10.82 o 
 -10   1   4      286.34      291.56      8.59 o 
  -9   1   4       40.50       32.62      2.74 o 
  -8   1   4     1743.68     2003.21     40.70 o 
  -7   1   4     1292.06     1242.50     25.83 o 
  -6   1   4      125.13      125.45      5.36 o 
  -5   1   4      122.97      159.26      4.44 o 
  -4   1   4     1768.16     1886.80     32.79 o 
  -3   1   4     2405.25     2452.51     49.53 o 
  -2   1   4      130.71      123.00      3.65 o 
  -1   1   4       58.18       62.05      2.27 o 
   0   1   4     1204.32     1265.40     24.50 o 
   1   1   4      406.10      423.34      9.47 o 
   2   1   4       29.58       44.35      3.20 o 
   3   1   4      381.25      402.92      9.38 o 
   4   1   4       12.05       19.03      1.76 o 
   5   1   4     4547.70     5062.18     99.08 o 
   6   1   4        3.83        3.79      0.88 o 
   7   1   4     1370.68     1439.79     30.32 o 
   8   1   4      367.46      365.52     17.59 o 
   9   1   4      353.18      313.58     11.83 o 
  10   1   4     1112.18     1029.52     28.81 o 
  11   1   4       47.14       45.72      4.87 o 
  12   1   4       48.86       56.57      5.58 o 
  13   1   4        1.18        6.82      3.46 o 
  14   1   4      173.66      178.86      9.72 o 
  15   1   4      390.13      415.73     16.37 o 
  16   1   4        1.84        0.56      3.24 o 
 -18   2   4       99.89      118.47     13.44 o 
 -17   2   4      277.19      274.56     19.34 o 
 -16   2   4      406.97      417.99     16.33 o 
 -15   2   4        0.24        1.21      2.35 o 
 -14   2   4      186.42      175.13      7.45 o 
 -13   2   4      113.50      100.44      5.39 o 
 -12   2   4      147.22      148.42      6.40 o 
 -11   2   4      505.64      508.56     16.69 o 
 -10   2   4       33.46       22.87      2.18 o 
  -9   2   4      482.08      496.41     10.66 o 
  -8   2   4        2.16       11.18      2.54 o 
  -7   2   4      209.91      198.80      6.13 o 
  -6   2   4     1786.68     2156.85     39.73 o 
  -5   2   4       44.20       34.02      5.37 o 
  -4   2   4     4267.34     4328.13     86.96 o 
  -3   2   4     3639.47     3682.31     74.10 o 
  -2   2   4       21.97       22.67      2.90 o 
  -1   2   4     1142.72     1309.09     78.14 o 
   0   2   4     4108.28     4124.32     70.52 o 
   1   2   4        0.15        2.15      0.84 o 
   2   2   4     2110.02     2221.66     41.13 o 
   3   2   4      319.10      306.00      6.62 o 
   4   2   4     1546.79     1445.74     25.95 o 
   5   2   4       65.72       43.81      2.21 o 
   6   2   4      149.39      134.69      7.74 o 
   7   2   4      511.44      406.36     10.60 o 
   8   2   4      146.37      145.83      5.58 o 
   9   2   4      668.58      646.21     19.75 o 
  10   2   4       56.74       69.38      5.75 o 
  11   2   4       13.86       16.05      3.65 o 
  12   2   4       38.04       39.93      4.82 o 
  13   2   4        6.45        5.18      3.19 o 
  14   2   4       81.43       86.44      7.16 o 
  15   2   4       26.14       33.89      5.39 o 
  16   2   4        0.28        2.22      3.38 o 
 -18   3   4      113.52      139.33     15.58 o 
 -17   3   4       84.10       85.14      7.58 o 
 -16   3   4      126.61      114.48      8.06 o 
 -15   3   4        0.26       -2.31      2.94 o 
 -14   3   4        3.53        1.50      2.39 o 
 -13   3   4       51.12       44.37      4.10 o 
 -12   3   4      101.90       94.55      5.37 o 
 -11   3   4      129.78      110.71      5.68 o 
 -10   3   4      610.05      641.10     17.21 o 
  -9   3   4       98.74       87.90      4.65 o 
  -8   3   4      977.91      932.33     21.56 o 
  -7   3   4     1637.61     1536.46     27.87 o 
  -6   3   4      135.75      187.99     10.78 o 
  -5   3   4      156.70      221.25     12.79 o 
  -4   3   4       82.89       66.57      6.13 o 
  -3   3   4      656.55      724.04     16.65 o 
  -2   3   4        2.27        2.51      1.00 o 
  -1   3   4       71.37       72.75      2.74 o 
   0   3   4      133.47      132.52      4.69 o 
   1   3   4        1.18        1.41      0.98 o 
   2   3   4        1.80        2.56      1.14 o 
   3   3   4     2324.95     2567.89     45.04 o 
   4   3   4       24.00       22.14      1.74 o 
   5   3   4       49.50       57.99      2.80 o 
   6   3   4       76.07       52.01      3.30 o 
   7   3   4     1184.76     1172.64     25.82 o 
   8   3   4        0.50        0.08      1.58 o 
   9   3   4        9.84       11.29      2.62 o 
  10   3   4        0.51       -1.54      2.92 o 
  11   3   4      341.27      333.14     13.14 o 
  12   3   4       81.77       79.12      6.65 o 
  13   3   4      150.97      161.40     13.74 o 
  14   3   4       26.50       33.84      6.47 o 
  15   3   4       76.79       93.00      7.89 o 
 -17   4   4      241.42      245.95     12.82 o 
 -16   4   4      260.26      265.64     13.05 o 
 -15   4   4        0.79       -1.70      4.91 o 
 -14   4   4      622.21      628.86     21.77 o 
 -13   4   4      359.91      384.36     12.46 o 
 -12   4   4       62.63       55.84      6.02 o 
 -11   4   4      672.51      627.07     16.81 o 
 -10   4   4      317.24      322.19     10.33 o 
  -9   4   4      122.98      102.77      5.69 o 
  -8   4   4      368.61      383.59     16.07 o 
  -7   4   4      820.48      789.80     31.19 o 
  -6   4   4     2110.00     2171.60     46.02 o 
  -5   4   4       37.66       33.65      2.89 o 
  -4   4   4      640.83      662.01     13.15 o 
  -3   4   4     3130.88     3002.35     52.51 o 
  -2   4   4      209.20      217.35      5.54 o 
  -1   4   4      441.66      453.48     11.37 o 
   0   4   4      686.51      654.20     13.07 o 
   1   4   4        2.19        4.86      1.35 o 
   2   4   4       40.06       78.74      3.29 o 
   3   4   4       27.40       11.91      1.64 o 
   4   4   4        2.14        0.65      1.25 o 
   5   4   4       83.62      106.36      4.09 o 
   6   4   4     1094.96     1039.09     23.38 o 
   7   4   4     1690.40     1641.94     35.24 o 
   8   4   4       14.43       10.61      2.41 o 
   9   4   4     1117.49     1046.72     24.28 o 
  10   4   4      950.90      862.41     25.61 o 
  11   4   4        0.77       -0.10      2.47 o 
  12   4   4        0.06       -1.28      2.80 o 
  13   4   4       11.11       17.75      4.40 o 
  14   4   4       24.25       31.18      9.36 o 
  15   4   4       43.65       43.41     10.58 o 
 -16   5   4      109.56      124.71     11.65 o 
 -15   5   4       70.44       58.82      6.89 o 
 -14   5   4       21.32       15.06      4.53 o 
 -13   5   4        9.65        8.83      3.53 o 
 -12   5   4       18.59       15.69      4.26 o 
 -11   5   4        4.23        5.88      2.89 o 
 -10   5   4       18.60       17.33      3.35 o 
  -9   5   4       92.46      117.00      6.30 o 
  -8   5   4      475.62      520.95     14.52 o 
  -7   5   4      119.44      117.79      5.89 o 
  -6   5   4      272.77      263.96      8.97 o 
  -5   5   4       90.20       87.55      8.94 o 
  -4   5   4       91.06       97.48      4.99 o 
  -3   5   4      671.00      692.34     17.14 o 
  -2   5   4        1.44        1.31      1.41 o 
  -1   5   4        0.04        1.20      1.78 o 
   0   5   4        2.08        0.01      1.32 o 
   1   5   4      212.71      230.22      6.36 o 
   2   5   4      465.81      529.64     11.56 o 
   3   5   4      495.99      547.44     11.97 o 
   4   5   4       49.74       44.74      3.16 o 
   5   5   4       35.84       39.19      3.42 o 
   6   5   4       22.22       25.64      3.05 o 
   7   5   4        1.70        1.61      1.99 o 
   8   5   4      281.57      282.84      9.42 o 
   9   5   4      262.16      269.45      9.39 o 
  10   5   4      333.55      338.73     11.03 o 
  11   5   4       24.04       20.00      4.52 o 
  12   5   4       70.92       62.77     11.07 o 
  13   5   4       28.28       46.16     10.52 o 
  14   5   4       24.42       31.39      9.97 o 
 -15   6   4      105.97      125.07      9.45 o 
 -14   6   4        6.70       10.55      4.39 o 
 -13   6   4       17.59       20.48      8.53 o 
 -12   6   4        1.23        0.92      2.82 o 
 -11   6   4       41.08       34.76      4.43 o 
 -10   6   4      223.38      205.75      8.90 o 
  -9   6   4       11.80        9.98      3.04 o 
  -8   6   4       52.87       38.89      4.07 o 
  -7   6   4      687.71      687.24     18.25 o 
  -6   6   4      282.40      287.70     10.00 o 
  -5   6   4       96.61       95.55      7.32 o 
  -4   6   4      881.88      862.50     22.09 o 
  -3   6   4       13.57       12.30      2.59 o 
  -2   6   4       76.71       81.69      4.91 o 
  -1   6   4     1182.16     1144.35     26.55 o 
   0   6   4      372.77      365.55     10.63 o 
   1   6   4      172.70      165.75      5.52 o 
   2   6   4       40.42       47.29      3.13 o 
   3   6   4      431.14      427.45     10.36 o 
   4   6   4     1199.81     1212.06     23.81 o 
   5   6   4      724.29      690.62     17.39 o 
   6   6   4      351.84      354.40     18.69 o 
   7   6   4      291.32      301.16     10.00 o 
   8   6   4      350.23      364.38     11.49 o 
   9   6   4       14.06       16.81      3.36 o 
  10   6   4       98.47      101.19     14.21 o 
  11   6   4      309.15      268.18     19.57 o 
  12   6   4        1.48       -0.58      7.02 o 
  13   6   4       70.43       60.69     11.50 o 
 -14   7   4        3.79        0.11      4.44 o 
 -13   7   4       40.51       46.19      6.63 o 
 -12   7   4       14.90       13.86      3.98 o 
 -11   7   4       50.37       58.68      5.57 o 
 -10   7   4       30.07       22.16      4.26 o 
  -9   7   4      542.09      546.76     16.47 o 
  -8   7   4      404.84      415.92     13.49 o 
  -7   7   4       40.48       30.79      5.78 o 
  -6   7   4       12.00       11.32      3.03 o 
  -5   7   4      457.58      450.76     13.68 o 
  -4   7   4      446.27      416.98     12.81 o 
  -3   7   4       42.26       46.53      4.10 o 
  -2   7   4       34.11       32.26      6.01 o 
  -1   7   4        0.39        2.43      2.17 o 
   0   7   4      157.75      168.40      7.14 o 
   1   7   4       32.43       34.41      5.38 o 
   2   7   4        1.09        2.75      2.05 o 
   3   7   4       93.11      101.45      6.74 o 
   4   7   4      802.83      771.02     19.30 o 
   5   7   4       58.55       56.34      4.39 o 
   6   7   4      249.20      251.18      9.23 o 
   7   7   4       17.70       22.46      4.96 o 
   8   7   4       28.37       37.57      5.81 o 
   9   7   4      355.14      352.12     15.52 o 
  10   7   4       75.83       84.84      7.78 o 
  11   7   4        0.90        1.91      8.58 o 
 -12   8   4        6.89        1.41      5.95 o 
 -11   8   4       86.29       89.96      7.06 o 
 -10   8   4      185.87      207.42      9.96 o 
  -9   8   4      175.62      159.97      8.42 o 
  -8   8   4       16.91        7.67      4.00 o 
  -7   8   4       88.36       83.09      6.03 o 
  -6   8   4       98.66      107.02      7.09 o 
  -5   8   4       86.97       80.70      5.71 o 
  -4   8   4      101.41       94.50      5.92 o 
  -3   8   4      335.83      321.59     11.26 o 
  -2   8   4       41.26       46.71      4.43 o 
  -1   8   4       27.31       26.05      3.55 o 
   0   8   4      147.97      130.68      6.59 o 
   1   8   4       48.89       54.20      4.43 o 
   2   8   4       99.53      102.14      5.95 o 
   3   8   4      296.82      291.52     13.23 o 
   4   8   4      149.63      168.54      9.06 o 
   5   8   4       11.39        9.63      5.10 o 
   6   8   4       13.87       18.10      5.00 o 
   7   8   4       84.61       78.72      7.78 o 
   8   8   4      183.41      168.78     21.95 o 
   9   8   4       79.68       99.62      8.72 o 
  10   8   4      122.09      143.48     10.38 o 
 -10   9   4       84.75       69.82      6.64 o 
  -9   9   4       31.93       45.42      5.79 o 
  -8   9   4       46.13       50.18      7.93 o 
  -7   9   4        0.00        0.44      4.22 o 
  -6   9   4        1.91        3.31      3.32 o 
  -5   9   4      193.10      185.09      9.64 o 
  -4   9   4        0.30        1.22      2.72 o 
  -3   9   4        2.15        4.07      2.91 o 
  -2   9   4       25.21       33.88      4.78 o 
  -1   9   4      248.28      237.27      9.79 o 
   0   9   4       19.92       22.84      3.72 o 
   1   9   4      237.74      240.48      9.71 o 
   2   9   4      483.46      464.59     18.66 o 
   3   9   4      311.79      326.27     22.37 o 
   4   9   4       15.00       22.77      7.54 o 
   5   9   4       16.49       16.33      6.94 o 
   6   9   4      421.12      390.55     24.83 o 
   7   9   4        0.01        0.23      5.00 o 
  -6  10   4        4.42        1.47      7.36 o 
  -5  10   4       14.52       11.70      3.86 o 
  -4  10   4      207.41      186.22     16.73 o 
  -3  10   4       68.54       70.40      7.11 o 
  -2  10   4        4.20        2.85      5.58 o 
  -1  10   4      204.06      211.66     16.78 o 
   0  10   4      174.90      196.71     11.79 o 
   1  10   4        9.64       17.71      4.57 o 
   2  10   4       12.86       16.56      7.20 o 
   3  10   4      138.80      140.90     15.12 o 
 -17   1   5       29.28       40.64      8.44 o 
 -16   1   5       31.05       39.49      5.14 o 
 -15   1   5        0.03       -1.00      2.70 o 
 -14   1   5        7.46       12.80      3.52 o 
 -13   1   5      400.89      406.36     14.62 o 
 -12   1   5      741.57      715.23     17.38 o 
 -11   1   5        1.93        3.75      3.51 o 
 -10   1   5      696.07      641.94     15.31 o 
  -9   1   5     2538.09     2474.25     49.95 o 
  -8   1   5        4.94        1.53      1.57 o 
  -7   1   5     2060.19     2229.57     44.63 o 
  -6   1   5      133.48      136.28      8.19 o 
  -5   1   5      255.68      280.25      6.26 o 
  -4   1   5      721.69      781.42     16.12 o 
  -3   1   5      147.26      122.80      3.08 o 
  -2   1   5     2421.71     2505.86     43.03 o 
  -1   1   5     2026.41     2080.57     36.02 o 
   0   1   5      428.93      397.79     10.65 o 
   1   1   5     4549.63     4571.60     89.07 o 
   2   1   5     2165.47     2389.51     55.26 o 
   3   1   5     1508.57     1526.13     31.11 o 
   4   1   5     3245.10     3207.85     63.53 o 
   5   1   5        0.54        2.87      1.09 o 
   6   1   5      334.40      320.49      8.49 o 
   7   1   5      181.46      138.53      6.73 o 
   8   1   5     1059.54      922.36     25.66 o 
   9   1   5       83.83       85.21      6.08 o 
  10   1   5      543.80      506.11     19.49 o 
  11   1   5      600.53      558.99     18.44 o 
  12   1   5       42.65       43.33      5.22 o 
  13   1   5       10.73       18.85      4.33 o 
  14   1   5      148.27      178.33     13.29 o 
  15   1   5      246.50      267.03     12.64 o 
 -18   2   5       35.35       60.75     10.84 o 
 -17   2   5        4.53        4.04      6.85 o 
 -16   2   5      150.82      134.40      7.09 o 
 -15   2   5        0.49        1.68      2.29 o 
 -14   2   5       83.50       64.00      4.57 o 
 -13   2   5        1.03        0.40      2.64 o 
 -12   2   5       41.39       30.96      3.25 o 
 -11   2   5        0.03       -0.11      1.69 o 
 -10   2   5      160.00      184.83      6.74 o 
  -9   2   5      416.38      454.72     12.91 o 
  -8   2   5      359.58      377.98     10.86 o 
  -7   2   5      453.71      481.79      9.86 o 
  -6   2   5     1753.99     1986.63     35.00 o 
  -5   2   5      108.46      115.82      4.88 o 
  -4   2   5     1197.42     1288.23     27.42 o 
  -3   2   5      522.51      585.84     13.54 o 
  -2   2   5       51.67       53.46      1.92 o 
  -1   2   5        1.07       -0.37      0.69 o 
   0   2   5      557.91      651.22     18.88 o 
   1   2   5      747.30      775.09     14.47 o 
   2   2   5     3617.51     4157.05     71.34 o 
   3   2   5       25.78       21.04      1.93 o 
   4   2   5      277.85      302.77      9.65 o 
   5   2   5       74.32       89.82      3.98 o 
   6   2   5      549.76      551.53     14.03 o 
   7   2   5      515.33      468.87     11.95 o 
   8   2   5       55.10       48.52      4.47 o 
   9   2   5      471.05      425.28     14.66 o 
  10   2   5       14.63       19.92      6.69 o 
  11   2   5      731.12      683.25     21.54 o 
  12   2   5      191.22      186.42      9.63 o 
  13   2   5       17.59       24.26      4.48 o 
  14   2   5        3.04        6.17      3.66 o 
  15   2   5        0.06        4.77      5.14 o 
 -18   3   5       44.02       35.87      5.85 o 
 -17   3   5      716.92      696.43     28.97 o 
 -16   3   5      200.00      177.90     10.41 o 
 -15   3   5       80.98       87.96      5.73 o 
 -14   3   5      170.33      143.83      6.99 o 
 -13   3   5      200.65      173.45      7.69 o 
 -12   3   5       34.34       40.90      3.90 o 
 -11   3   5        3.27        8.69      2.51 o 
 -10   3   5     1256.36     1154.23     26.55 o 
  -9   3   5      444.02      393.48     11.17 o 
  -8   3   5       73.94       93.63      4.71 o 
  -7   3   5      329.25      285.41      8.55 o 
  -6   3   5     3155.58     3297.66     67.67 o 
  -5   3   5       15.07       18.29      2.11 o 
  -4   3   5       74.88       76.34      3.88 o 
  -3   3   5     1214.31     1179.49     35.90 o 
  -2   3   5      185.64      183.02      4.63 o 
  -1   3   5      801.64      873.73     35.79 o 
   0   3   5     1629.10     1659.23     30.89 o 
   1   3   5     1365.68     1340.18     24.40 o 
   2   3   5       46.88       55.10      2.56 o 
   3   3   5      184.38      166.73      4.61 o 
   4   3   5      563.81      461.56      9.77 o 
   5   3   5      791.92      746.17     17.31 o 
   6   3   5       13.77       12.83      2.79 o 
   7   3   5      602.32      577.34     14.48 o 
   8   3   5      154.19      145.72      6.00 o 
   9   3   5       89.38       79.18      6.00 o 
  10   3   5      137.75      135.95      8.01 o 
  11   3   5       46.62       48.35      5.36 o 
  12   3   5       78.39       90.63      7.44 o 
  13   3   5      145.38      136.00      8.73 o 
  14   3   5      356.44      409.48     22.11 o 
  15   3   5        1.24        6.42      3.81 o 
 -17   4   5       48.93       66.53      7.15 o 
 -16   4   5      115.78      108.90      8.77 o 
 -15   4   5      126.15      120.04      8.49 o 
 -14   4   5       20.64       13.77      3.48 o 
 -13   4   5       26.88       27.88      3.91 o 
 -12   4   5       32.15       26.69      3.62 o 
 -11   4   5       46.02       40.67      4.49 o 
 -10   4   5      138.85      150.61      6.82 o 
  -9   4   5      254.99      284.98      9.44 o 
  -8   4   5      240.01      275.33      9.12 o 
  -7   4   5       29.06       44.69      3.57 o 
  -6   4   5       72.70       69.70      6.71 o 
  -5   4   5       16.46       22.75      4.54 o 
  -4   4   5     3721.15     4088.47     91.35 o 
  -3   4   5        7.57        7.41      1.89 o 
  -2   4   5      155.17      143.38      6.98 o 
  -1   4   5      206.34      202.86     12.02 o 
   0   4   5        8.79        8.17      1.45 o 
   1   4   5       50.57       61.58      2.94 o 
   2   4   5      647.84      668.46     13.54 o 
   3   4   5        6.30       12.10      1.72 o 
   4   4   5      532.89      583.88     12.33 o 
   5   4   5     1147.34     1183.98     26.13 o 
   6   4   5      783.74      797.06     18.95 o 
   7   4   5        0.86        1.69      1.82 o 
   8   4   5       35.10       29.88      3.17 o 
   9   4   5       20.46       25.48      4.02 o 
  10   4   5       13.81       14.28      3.70 o 
  11   4   5      117.50      112.08      7.62 o 
  12   4   5        2.24       -0.58      3.03 o 
  13   4   5        3.09        9.31      3.66 o 
  14   4   5        0.93        1.58      3.51 o 
 -16   5   5      398.20      456.05     18.90 o 
 -15   5   5        2.73        0.41      7.70 o 
 -14   5   5       13.81       16.69      4.09 o 
 -13   5   5      122.32      145.09      7.64 o 
 -12   5   5      145.09      146.64      9.11 o 
 -11   5   5      116.49      108.35      6.38 o 
 -10   5   5       76.33       90.67      5.64 o 
  -9   5   5       25.92       32.74      3.77 o 
  -8   5   5       63.18       58.93      4.50 o 
  -7   5   5      609.28      552.96     15.00 o 
  -6   5   5      516.50      464.43     13.03 o 
  -5   5   5     1950.94     1959.66     42.45 o 
  -4   5   5       98.71      101.14      5.10 o 
  -3   5   5      338.34      339.79     11.42 o 
  -2   5   5      285.04      287.57      8.99 o 
  -1   5   5      687.40      717.31     14.63 o 
   0   5   5       20.41       14.87      1.99 o 
   1   5   5      203.39      185.70      5.65 o 
   2   5   5        7.30        4.47      1.72 o 
   3   5   5      278.77      242.32      6.85 o 
   4   5   5      158.97      140.63      5.98 o 
   5   5   5      399.32      391.83     11.34 o 
   6   5   5       45.46       45.01      3.71 o 
   7   5   5      305.84      294.75      9.69 o 
   8   5   5      785.05      718.55     18.27 o 
   9   5   5       82.31       87.31      5.29 o 
  10   5   5      195.25      194.00     13.53 o 
  11   5   5      657.72      685.49     65.13 o 
  12   5   5      411.58      416.15     18.76 o 
  13   5   5       22.56       20.69      8.41 o 
 -15   6   5       80.27       93.89      8.55 o 
 -14   6   5       30.82       34.10      6.01 o 
 -13   6   5        8.17        3.42      3.24 o 
 -12   6   5       10.59        7.44      3.60 o 
 -11   6   5       12.07        9.81      3.36 o 
 -10   6   5       98.72       96.78      6.12 o 
  -9   6   5       77.62       68.08      7.83 o 
  -8   6   5       10.42        7.80      4.44 o 
  -7   6   5        1.51       -2.02      2.23 o 
  -6   6   5       85.39       83.50      5.39 o 
  -5   6   5      372.99      387.97     11.92 o 
  -4   6   5        6.21        8.17      2.61 o 
  -3   6   5        3.74        2.12      2.83 o 
  -2   6   5      687.99      702.21     18.82 o 
  -1   6   5      121.91      124.55      6.60 o 
   0   6   5        5.58       10.54      2.26 o 
   1   6   5       19.56       26.15      2.93 o 
   2   6   5       38.89       36.54      2.95 o 
   3   6   5       79.42       88.50      4.50 o 
   4   6   5      199.81      212.56      7.84 o 
   5   6   5      907.85      941.43     22.35 o 
   6   6   5      987.71     1024.46     24.20 o 
   7   6   5        0.01        3.89      2.37 o 
   8   6   5      235.84      229.84      8.82 o 
   9   6   5       99.63      108.85      6.22 o 
  10   6   5       56.06       60.32     10.81 o 
  11   6   5        0.67        1.94      7.60 o 
  12   6   5        3.34        4.08      8.12 o 
 -14   7   5      101.61      102.74      9.27 o 
 -13   7   5      292.45      294.39     12.21 o 
 -12   7   5      151.63      154.03      8.64 o 
 -11   7   5        0.30        2.46      3.08 o 
 -10   7   5      375.52      358.54     12.83 o 
  -9   7   5      658.26      611.75     23.74 o 
  -8   7   5        1.00       -0.57      2.57 o 
  -7   7   5        7.99        9.33      3.18 o 
  -6   7   5       91.30       85.05      6.05 o 
  -5   7   5        2.45        0.74      2.24 o 
  -4   7   5      169.39      148.64      6.95 o 
  -3   7   5     1006.79      962.38     23.81 o 
  -2   7   5      385.05      375.93     11.87 o 
  -1   7   5      158.33      156.68      7.04 o 
   0   7   5      770.29      760.75     19.62 o 
   1   7   5     1082.04     1066.36     25.47 o 
   2   7   5      120.63      115.95      5.86 o 
   3   7   5      378.26      380.55     11.59 o 
   4   7   5      486.47      475.40     13.62 o 
   5   7   5      101.87      103.99      5.83 o 
   6   7   5       32.98       38.60      4.03 o 
   7   7   5      268.85      280.07     11.25 o 
   8   7   5      530.15      527.72     46.24 o 
   9   7   5      161.90      165.43     10.55 o 
  10   7   5      485.91      445.37     26.16 o 
  11   7   5      115.83      139.42     15.06 o 
 -12   8   5       70.15       72.05      6.73 o 
 -11   8   5      164.78      164.73      9.17 o 
 -10   8   5        8.05       11.49      4.06 o 
  -9   8   5        0.56       -3.06      2.97 o 
  -8   8   5       83.29       87.16      6.36 o 
  -7   8   5      447.52      456.97     14.76 o 
  -6   8   5        3.25        3.88      2.80 o 
  -5   8   5        0.77       -0.29      2.47 o 
  -4   8   5       70.43       74.66      5.39 o 
  -3   8   5       76.57       81.85      5.55 o 
  -2   8   5      216.93      199.85      8.48 o 
  -1   8   5       16.47       15.43      3.28 o 
   0   8   5       29.16       32.53      3.91 o 
   1   8   5        2.42        2.26      2.42 o 
   2   8   5      185.61      186.58     10.31 o 
   3   8   5      227.94      225.70     10.78 o 
   4   8   5      200.03      190.25      9.93 o 
   5   8   5       34.51       25.35      6.82 o 
   6   8   5       75.42       69.66      7.12 o 
   7   8   5        2.62        4.99      4.41 o 
   8   8   5       14.73       10.03      4.81 o 
   9   8   5       74.08       72.98     11.89 o 
  -9   9   5      107.55      120.58      7.97 o 
  -8   9   5      175.05      169.40      9.54 o 
  -7   9   5       83.44       84.57     10.39 o 
  -6   9   5       67.29       74.21      6.07 o 
  -5   9   5        7.74        9.96      3.43 o 
  -4   9   5       24.29       21.43      4.30 o 
  -3   9   5       53.00       49.03      4.83 o 
  -2   9   5      134.36      137.76      7.44 o 
  -1   9   5        4.15        1.35      2.54 o 
   0   9   5      131.24      122.73      7.68 o 
   1   9   5       25.35       26.51      3.90 o 
   2   9   5       36.59       50.06      6.00 o 
   3   9   5       16.42       22.46      7.51 o 
   4   9   5       28.59       27.98      7.98 o 
   5   9   5      207.70      188.38     16.65 o 
   6   9   5        8.08       12.63      6.04 o 
   7   9   5      151.99      172.40     16.01 o 
  -5  10   5       97.35      117.59      7.76 o 
  -4  10   5        1.73        5.56      3.53 o 
  -3  10   5        5.89        3.13      3.26 o 
  -2  10   5      226.39      216.81      9.90 o 
  -1  10   5       97.34      113.88      7.19 o 
   0  10   5        4.60       12.51      4.35 o 
   1  10   5      120.41      135.84     15.12 o 
   2  10   5       82.25       97.80     13.21 o 
 -14   0   6      240.79      201.24     13.90 o 
 -13   0   6       82.89       74.54      8.64 o 
 -12   0   6        4.36        2.54      4.80 o 
 -11   0   6      265.81      311.04     15.87 o 
 -10   0   6     1002.03     1051.42     28.55 o 
  -9   0   6     3224.73     3144.56     77.81 o 
  -8   0   6     1396.40     1339.82     40.71 o 
  -7   0   6       81.90      114.03     17.25 o 
  -6   0   6     3081.96     3114.72     76.20 o 
  -5   0   6     6362.03     6316.25    151.60 o 
  -4   0   6     1487.47     1576.87     53.01 o 
  -3   0   6      376.82      404.42     15.20 o 
  -2   0   6    11652.96    12614.72    410.34 o 
  -1   0   6       18.55       29.75      6.11 o 
   0   0   6       12.96       21.21      2.49 o 
   1   0   6      248.07      203.75     28.02 o 
   2   0   6       20.11       54.96      4.47 o 
   3   0   6      985.99     1209.50     43.15 o 
   4   0   6      263.21      275.00     13.06 o 
   5   0   6     1121.89     1089.21     40.26 o 
   6   0   6      309.75      271.93     13.90 o 
   7   0   6      150.23      106.24      8.47 o 
   8   0   6      562.42      563.35     24.91 o 
   9   0   6      171.59      160.26     11.82 o 
  10   0   6     1080.85      965.20     39.22 o 
  11   0   6       79.36       79.51      8.70 o 
  12   0   6       13.26       16.01      5.58 o 
  13   0   6       55.96       63.73      8.53 o 
  14   0   6        0.08       11.59      5.58 o 
  15   0   6        2.61        2.34      4.39 o 
 -17   1   6        5.62       14.71      5.17 o 
 -16   1   6       33.86       30.76      4.85 o 
 -15   1   6       72.86       70.95      6.21 o 
 -14   1   6       47.20       41.47      4.78 o 
 -13   1   6     1008.08      882.62     26.17 o 
 -12   1   6      234.28      227.03      9.82 o 
 -11   1   6       74.74       86.95      4.82 o 
 -10   1   6      142.56      160.87      6.04 o 
  -9   1   6      808.72      772.27     17.39 o 
  -8   1   6        1.48        0.19      1.25 o 
  -7   1   6      536.26      627.77     14.02 o 
  -6   1   6      439.22      484.56     10.93 o 
  -5   1   6     1472.56     1617.56     32.44 o 
  -4   1   6      223.73      233.50      8.60 o 
  -3   1   6       43.05       36.55      1.55 o 
  -2   1   6      240.34      275.78      6.63 o 
  -1   1   6      857.95      964.98     17.41 o 
   0   1   6      951.93     1032.42     18.58 o 
   1   1   6       73.94       81.02      3.50 o 
   2   1   6     1353.26     1353.13     32.31 o 
   3   1   6        0.17       -0.06      1.09 o 
   4   1   6      767.07      844.20     18.34 o 
   5   1   6      608.96      624.02     14.31 o 
   6   1   6      121.14       83.66      8.99 o 
   7   1   6      289.07      308.49     11.25 o 
   8   1   6      102.18      112.95      6.55 o 
   9   1   6      397.52      369.07     13.41 o 
  10   1   6        0.60        2.23      2.76 o 
  11   1   6        2.16        2.48      2.91 o 
  12   1   6        0.02        5.56      3.23 o 
  13   1   6      177.70      177.98      9.78 o 
  14   1   6       67.67       71.30     10.88 o 
  15   1   6        0.87        4.45      3.45 o 
 -18   2   6      119.40      166.05     10.16 o 
 -17   2   6        0.01       -0.59      3.19 o 
 -16   2   6      488.65      464.88     14.36 o 
 -15   2   6      222.31      237.98      9.23 o 
 -14   2   6       92.93       94.37      5.49 o 
 -13   2   6      387.90      331.20     10.63 o 
 -12   2   6      816.43      841.48     20.67 o 
 -11   2   6      987.61      978.06     23.06 o 
 -10   2   6      105.81      118.55      8.59 o 
  -9   2   6       25.83       15.95      2.29 o 
  -8   2   6      814.57      754.61     17.75 o 
  -7   2   6      288.61      267.08      7.40 o 
  -6   2   6       97.97       79.27      3.98 o 
  -5   2   6     1475.50     1489.82     31.68 o 
  -4   2   6       69.58       43.59      2.64 o 
  -3   2   6     2563.78     2737.03     47.38 o 
  -2   2   6        0.77        5.02      1.23 o 
  -1   2   6       46.33       81.49      6.03 o 
   0   2   6     1820.54     2019.92     35.51 o 
   1   2   6     2562.27     2627.68     76.57 o 
   2   2   6     2354.63     2517.25     43.89 o 
   3   2   6     1726.25     1856.72     37.97 o 
   4   2   6      402.85      315.56      9.24 o 
   5   2   6      957.40      892.51     19.88 o 
   6   2   6     1096.61     1078.63     23.67 o 
   7   2   6      345.60      363.31     12.66 o 
   8   2   6     1566.59     1420.04     37.65 o 
   9   2   6      834.41      750.86     22.45 o 
  10   2   6       12.59        7.70      3.05 o 
  11   2   6      243.34      262.52     11.53 o 
  12   2   6      294.64      295.74     12.65 o 
  13   2   6       36.94       44.99      5.52 o 
  14   2   6       52.89       54.85      6.12 o 
  15   2   6      298.97      335.84     14.82 o 
 -18   3   6        3.53        7.80      5.94 o 
 -17   3   6      105.37      120.86      9.02 o 
 -16   3   6       53.32       51.90      5.38 o 
 -15   3   6        0.38       -1.16      2.40 o 
 -14   3   6       13.96        9.75      2.95 o 
 -13   3   6       32.99       25.02      3.42 o 
 -12   3   6      166.83      174.32      7.32 o 
 -11   3   6      609.02      560.70     15.09 o 
 -10   3   6      263.29      248.57     11.59 o 
  -9   3   6       84.73       83.10      4.64 o 
  -8   3   6      173.11      219.32      7.48 o 
  -7   3   6       26.35       25.62      2.95 o 
  -6   3   6      712.12      734.72     17.39 o 
  -5   3   6      149.69      137.77      9.07 o 
  -4   3   6       27.77       17.91      2.02 o 
  -3   3   6      403.83      442.43     21.11 o 
  -2   3   6      143.60      154.71     10.47 o 
  -1   3   6       76.02       79.06      3.01 o 
   0   3   6      623.13      620.13     12.32 o 
   1   3   6       58.21       77.32      3.03 o 
   2   3   6       11.30       17.58      2.74 o 
   3   3   6      143.18      131.07      4.31 o 
   4   3   6       19.19       16.25      2.14 o 
   5   3   6       51.76       57.64      3.63 o 
   6   3   6      237.83      217.80      7.22 o 
   7   3   6        8.78        3.91      2.60 o 
   8   3   6       46.30       56.40      7.24 o 
   9   3   6       67.95       62.09      5.35 o 
  10   3   6       90.42      105.79      7.35 o 
  11   3   6       67.94       69.69      6.15 o 
  12   3   6       28.07       34.49      4.93 o 
  13   3   6        5.85       11.89      4.00 o 
  14   3   6        5.99        9.26      4.05 o 
 -17   4   6      105.77       92.62      8.24 o 
 -16   4   6       84.16      104.77      8.28 o 
 -15   4   6       21.34       20.44      3.96 o 
 -14   4   6        8.11        4.00      2.94 o 
 -13   4   6      270.02      285.93     10.40 o 
 -12   4   6      528.53      518.42     15.02 o 
 -11   4   6       37.31       34.18      3.76 o 
 -10   4   6      106.04      105.04      7.07 o 
  -9   4   6      223.87      227.54      9.59 o 
  -8   4   6       53.76       58.93      4.15 o 
  -7   4   6       33.54       33.22      3.20 o 
  -6   4   6     1580.97     1553.01     34.16 o 
  -5   4   6     1353.99     1294.17     28.89 o 
  -4   4   6       21.83       35.97      3.17 o 
  -3   4   6      743.44      712.69     21.63 o 
  -2   4   6     1483.80     1406.70     35.40 o 
  -1   4   6     1524.28     1565.69     28.54 o 
   0   4   6      161.93      195.62     10.22 o 
   1   4   6       26.64       51.54      2.67 o 
   2   4   6      300.93      240.70      7.15 o 
   3   4   6      157.68      145.51      5.73 o 
   4   4   6      338.31      392.75     20.29 o 
   5   4   6      443.25      478.02     12.71 o 
   6   4   6        1.79        1.49      1.94 o 
   7   4   6        2.54        4.96      2.14 o 
   8   4   6       21.47       29.34      4.25 o 
   9   4   6       86.79       86.56     12.72 o 
  10   4   6      103.35       96.80      7.15 o 
  11   4   6       74.17       75.45      6.61 o 
  12   4   6       27.20       28.51      5.29 o 
  13   4   6        3.44        1.53      3.54 o 
  14   4   6        3.74        4.51      3.74 o 
 -16   5   6      101.34      112.75      8.92 o 
 -15   5   6      168.70      181.62     13.59 o 
 -14   5   6        1.15        1.04      2.90 o 
 -13   5   6       45.09       54.95      7.51 o 
 -12   5   6      134.90      136.91      7.22 o 
 -11   5   6        6.97        4.32      2.80 o 
 -10   5   6        0.10        1.19      2.27 o 
  -9   5   6        0.43       -0.92      2.18 o 
  -8   5   6       12.58       19.15      6.89 o 
  -7   5   6      286.69      275.31     11.34 o 
  -6   5   6        6.64        6.50      2.44 o 
  -5   5   6        2.83       -0.60      1.86 o 
  -4   5   6      167.13      170.54     12.29 o 
  -3   5   6        0.31        0.08      1.72 o 
  -2   5   6        1.10       -0.15      2.86 o 
  -1   5   6      158.50      143.62      5.89 o 
   0   5   6       23.63       32.02      4.91 o 
   1   5   6       87.78      106.67      4.25 o 
   2   5   6       37.57       23.07      2.32 o 
   3   5   6      188.15      173.07      6.83 o 
   4   5   6      301.39      306.71      9.58 o 
   5   5   6      265.34      216.00      7.81 o 
   6   5   6      226.99      210.12      7.76 o 
   7   5   6        2.33        4.75      2.22 o 
   8   5   6      211.69      206.84     14.70 o 
   9   5   6       55.67       58.56      9.94 o 
  10   5   6      619.33      634.14     21.22 o 
  11   5   6      287.03      281.86     20.79 o 
  12   5   6       10.23       13.89      4.41 o 
  13   5   6       14.02       23.81      8.35 o 
 -15   6   6      605.92      653.47     24.10 o 
 -14   6   6      192.99      190.08      9.59 o 
 -13   6   6       56.86       64.56      6.03 o 
 -12   6   6      126.06      126.54      7.58 o 
 -11   6   6       71.77       66.25      5.62 o 
 -10   6   6       91.41       96.15      6.22 o 
  -9   6   6      277.25      302.32     10.85 o 
  -8   6   6      732.26      760.77     20.03 o 
  -7   6   6        0.13       -0.78      2.14 o 
  -6   6   6      180.78      174.73      7.52 o 
  -5   6   6      241.04      229.31     11.23 o 
  -4   6   6      777.19      769.54     19.61 o 
  -3   6   6       66.49       76.67      4.87 o 
  -2   6   6     1534.43     1532.73     34.55 o 
  -1   6   6      225.56      217.89      7.89 o 
   0   6   6       47.10       43.31      3.59 o 
   1   6   6      641.06      620.23     16.14 o 
   2   6   6        1.72        2.07      1.74 o 
   3   6   6      427.06      407.02     11.82 o 
   4   6   6      566.75      521.89     14.25 o 
   5   6   6      813.24      772.50     23.87 o 
   6   6   6       14.58       15.37      3.91 o 
   7   6   6      301.63      304.82     10.45 o 
   8   6   6      372.93      371.29     11.98 o 
   9   6   6      308.14      318.42     13.60 o 
  10   6   6       43.21       45.92      5.98 o 
  11   6   6      106.90       99.68     13.01 o 
  12   6   6      215.11      224.57     19.10 o 
 -14   7   6        0.37       -3.55      3.49 o 
 -13   7   6       37.34       37.60      5.40 o 
 -12   7   6        0.35       -1.07      3.16 o 
 -11   7   6       14.82        9.05      3.81 o 
 -10   7   6       10.72       10.28      3.55 o 
  -9   7   6       10.09       11.73      3.42 o 
  -8   7   6      313.27      297.42     11.09 o 
  -7   7   6      122.71      108.37      6.44 o 
  -6   7   6      460.70      410.70     13.12 o 
  -5   7   6       24.52       24.41      3.53 o 
  -4   7   6      194.65      205.10     11.13 o 
  -3   7   6       23.07       27.15      3.44 o 
  -2   7   6      149.29      150.05      6.97 o 
  -1   7   6      114.11      112.41      6.12 o 
   0   7   6      302.46      336.37     13.94 o 
   1   7   6       14.74       11.15      2.55 o 
   2   7   6        0.33        2.47      2.37 o 
   3   7   6       20.84       29.48      4.26 o 
   4   7   6       81.01       65.38      4.82 o 
   5   7   6        5.54        4.09      2.89 o 
   6   7   6       14.47       13.92      3.25 o 
   7   7   6       27.52       31.59      4.04 o 
   8   7   6      245.36      264.42     10.08 o 
   9   7   6       70.25       71.36     11.36 o 
  10   7   6       10.52        0.78      6.79 o 
 -12   8   6      262.84      260.67     23.66 o 
 -11   8   6       44.32       34.26      5.27 o 
 -10   8   6       74.29       75.59      6.50 o 
  -9   8   6      628.48      602.10     21.57 o 
  -8   8   6        9.05        6.48      4.52 o 
  -7   8   6        8.42       11.81      3.66 o 
  -6   8   6       20.23       23.78      4.01 o 
  -5   8   6       63.46       67.82      5.48 o 
  -4   8   6        8.53       12.25      3.20 o 
  -3   8   6      211.03      211.41      9.01 o 
  -2   8   6       46.13       51.30      4.60 o 
  -1   8   6       41.68       42.05      5.46 o 
   0   8   6      496.02      483.17     15.98 o 
   1   8   6      769.23      735.44     19.83 o 
   2   8   6     1039.57     1054.02     31.76 o 
   3   8   6      438.35      464.58     17.30 o 
   4   8   6        9.38        9.63      3.51 o 
   5   8   6        2.12        3.78      3.21 o 
   6   8   6      378.74      405.40     24.45 o 
   7   8   6       13.52       15.13      5.14 o 
   8   8   6       49.74       48.87      6.85 o 
  -9   9   6       37.72       49.17      8.45 o 
  -8   9   6       37.08       35.98      5.08 o 
  -7   9   6        0.89        1.91      3.27 o 
  -6   9   6       38.68       33.09      4.72 o 
  -5   9   6       16.53       18.77      3.95 o 
  -4   9   6      131.73      120.18      7.26 o 
  -3   9   6        7.13        9.19      3.20 o 
  -2   9   6       93.60       89.22      7.62 o 
  -1   9   6       38.07       37.04      4.41 o 
   0   9   6       76.82       81.56      5.91 o 
   1   9   6        2.69        0.06      3.39 o 
   2   9   6      268.82      276.21     17.82 o 
   3   9   6       50.67       59.57     10.64 o 
   4   9   6       78.33       77.54     11.36 o 
   5   9   6       59.11       61.53     10.00 o 
   6   9   6       12.10       28.06      7.92 o 
  -4  10   6       25.59       27.73      4.61 o 
  -3  10   6       99.17      101.49      6.97 o 
  -2  10   6       50.28       59.48      5.64 o 
  -1  10   6       10.39       14.67      3.79 o 
   0  10   6      212.62      214.99     18.41 o 
   1  10   6        4.62       14.08      7.40 o 
 -18   1   7      120.79      115.55     11.50 o 
 -17   1   7       18.95       37.95      7.08 o 
 -16   1   7      102.41      104.13     10.12 o 
 -15   1   7      265.50      262.35     11.70 o 
 -14   1   7      409.24      385.51     14.51 o 
 -13   1   7        0.30        0.42      4.36 o 
 -12   1   7     1136.19     1004.63     28.67 o 
 -11   1   7      573.40      509.57     27.54 o 
 -10   1   7        1.62        1.01      1.78 o 
  -9   1   7     1136.00     1105.06     23.75 o 
  -8   1   7      830.72      859.00     18.67 o 
  -7   1   7      327.31      359.87      9.91 o 
  -6   1   7      123.81      130.03      3.91 o 
  -5   1   7     1936.22     1928.45     33.88 o 
  -4   1   7     1524.63     1437.68     25.55 o 
  -3   1   7      514.00      482.39     10.18 o 
  -2   1   7     1655.11     1855.89     32.53 o 
  -1   1   7     3772.00     3831.24     65.72 o 
   0   1   7       90.68       74.36      5.01 o 
   1   1   7      647.61      613.46     19.50 o 
   2   1   7      721.92      680.32     28.31 o 
   3   1   7      206.58      143.13      4.68 o 
   4   1   7       27.00       18.82      2.31 o 
   5   1   7      294.86      267.29      9.67 o 
   6   1   7      774.46      719.65     29.42 o 
   7   1   7      274.61      269.43     10.53 o 
   8   1   7        0.07       -2.66      4.06 o 
   9   1   7       68.69       72.34      5.60 o 
  10   1   7      190.36      187.19      9.40 o 
  11   1   7       91.84       89.97      6.81 o 
  12   1   7      485.42      485.46     17.59 o 
  13   1   7       54.72       56.97      6.01 o 
  14   1   7       33.63       37.12      5.44 o 
 -18   2   7        5.92        6.27      4.94 o 
 -17   2   7        1.70        0.95      3.63 o 
 -16   2   7       90.31       87.90      7.61 o 
 -15   2   7      105.20      107.13      6.12 o 
 -14   2   7        5.57       11.83      2.87 o 
 -13   2   7        2.10        3.44      2.71 o 
 -12   2   7      284.74      239.62      8.53 o 
 -11   2   7       22.41       24.95      3.01 o 
 -10   2   7      453.07      458.99     12.50 o 
  -9   2   7        0.32        0.75      1.48 o 
  -8   2   7       17.20       13.99      2.13 o 
  -7   2   7       14.55       14.76      1.94 o 
  -6   2   7        0.05       -0.14      1.09 o 
  -5   2   7        0.74        6.36      1.66 o 
  -4   2   7     1263.56     1407.80     29.99 o 
  -3   2   7      725.62      815.49     32.91 o 
  -2   2   7      802.04      925.78     17.12 o 
  -1   2   7       92.51       88.66      8.28 o 
   0   2   7      103.90      113.89      3.69 o 
   1   2   7       20.85       27.36      1.69 o 
   2   2   7        0.97       -0.87      0.68 o 
   3   2   7     1343.14     1499.61     31.29 o 
   4   2   7      121.58      135.18      6.25 o 
   5   2   7       74.77       80.65      3.89 o 
   6   2   7      122.71      131.88      6.78 o 
   7   2   7       91.76       86.81      5.90 o 
   8   2   7      171.83      156.69      9.41 o 
   9   2   7      403.82      326.56     12.63 o 
  10   2   7        4.78        7.47      4.51 o 
  11   2   7       38.18       28.61      4.56 o 
  12   2   7      166.82      147.87     11.24 o 
  13   2   7       10.63       15.75      4.13 o 
  14   2   7       46.67       54.59      6.32 o 
 -18   3   7      118.20      149.45     10.09 o 
 -17   3   7      103.94      101.71      6.76 o 
 -16   3   7       17.94       13.87      3.58 o 
 -15   3   7      218.97      223.81      9.13 o 
 -14   3   7      104.87      115.85      6.43 o 
 -13   3   7        7.13        6.67      2.70 o 
 -12   3   7        1.84        3.19      2.26 o 
 -11   3   7      851.99      819.28     20.35 o 
 -10   3   7      340.51      354.58     10.76 o 
  -9   3   7      278.11      287.32      9.07 o 
  -8   3   7      259.83      263.02     10.87 o 
  -7   3   7       48.35       41.42      3.11 o 
  -6   3   7      640.11      620.13     15.23 o 
  -5   3   7      256.15      288.22      8.50 o 
  -4   3   7     1161.39     1171.48     32.53 o 
  -3   3   7      221.40      250.62      8.84 o 
  -2   3   7      179.37      298.49     14.60 o 
  -1   3   7      482.05      434.80     15.40 o 
   0   3   7     1322.51     1444.88     39.19 o 
   1   3   7      547.47      539.39     11.10 o 
   2   3   7     2775.84     2735.36     48.08 o 
   3   3   7      745.60      784.23     17.99 o 
   4   3   7       73.42       81.26      4.30 o 
   5   3   7      353.42      327.10      9.39 o 
   6   3   7        2.09        2.29      2.26 o 
   7   3   7        7.86        3.78      2.72 o 
   8   3   7      186.17      165.33     10.94 o 
   9   3   7     1653.99     1560.51     41.82 o 
  10   3   7      225.44      202.00      9.88 o 
  11   3   7        6.32        5.48      3.17 o 
  12   3   7       88.50      107.23      7.67 o 
  13   3   7      272.33      317.84     14.15 o 
  14   3   7       28.61       30.38      9.16 o 
 -17   4   7       14.76       29.75      5.77 o 
 -16   4   7       58.39       62.09      5.60 o 
 -15   4   7       37.42       34.28      5.20 o 
 -14   4   7        1.10       -3.94      2.63 o 
 -13   4   7        0.31        0.44      2.59 o 
 -12   4   7       10.26        3.67      2.62 o 
 -11   4   7        1.27       -1.59      2.15 o 
 -10   4   7       20.98        5.47      2.35 o 
  -9   4   7      131.23      113.59      5.87 o 
  -8   4   7      104.18      103.93      5.43 o 
  -7   4   7       17.07       25.26      2.92 o 
  -6   4   7      255.07      260.98     15.57 o 
  -5   4   7        0.00       -0.09      1.63 o 
  -4   4   7       30.47       27.18      6.11 o 
  -3   4   7      601.11      679.02     16.53 o 
  -2   4   7       12.48       14.79      2.11 o 
  -1   4   7       26.29       43.29      2.67 o 
   0   4   7      707.27      766.77     15.29 o 
   1   4   7      320.59      366.21      8.52 o 
   2   4   7       85.76       90.16      4.68 o 
   3   4   7      869.25      942.80     21.49 o 
   4   4   7      702.60      749.09     17.94 o 
   5   4   7      178.93      170.27      6.75 o 
   6   4   7        1.85        2.25      1.88 o 
   7   4   7     1105.58     1019.29     28.79 o 
   8   4   7        0.39        0.22      2.65 o 
   9   4   7       68.41       70.09      8.80 o 
  10   4   7       30.78       26.53      4.45 o 
  11   4   7       98.33      100.36     11.95 o 
  12   4   7       89.13       97.79      7.62 o 
  13   4   7       10.55       13.53      4.31 o 
 -16   5   7       50.73       52.40      5.80 o 
 -15   5   7      163.61      155.56      8.64 o 
 -14   5   7      136.72      140.28      7.93 o 
 -13   5   7      115.14      115.73      8.53 o 
 -12   5   7       69.77       67.64      5.33 o 
 -11   5   7      174.47      182.58     12.08 o 
 -10   5   7       50.78       55.10      4.90 o 
  -9   5   7     1891.03     1775.00     39.83 o 
  -8   5   7     1883.95     1872.44     41.64 o 
  -7   5   7      291.63      298.26     10.02 o 
  -6   5   7       84.80       78.28      4.85 o 
  -5   5   7     2196.32     2239.42     48.26 o 
  -4   5   7        7.30        6.59      2.64 o 
  -3   5   7       18.65       23.16      2.95 o 
  -2   5   7     1263.16     1266.14     28.58 o 
  -1   5   7     1382.67     1372.42     30.68 o 
   0   5   7      937.03      888.51     17.76 o 
   1   5   7      100.98      103.63      4.32 o 
   2   5   7      569.28      563.33     15.24 o 
   3   5   7      180.47      183.16      7.05 o 
   4   5   7      114.81      122.36      5.81 o 
   5   5   7      316.63      318.76     10.05 o 
   6   5   7      351.24      330.38     10.38 o 
   7   5   7       26.10       31.39      3.59 o 
   8   5   7       46.81       40.57      4.99 o 
   9   5   7       67.61       79.55      7.98 o 
  10   5   7      306.75      335.92     18.11 o 
  11   5   7        5.13        0.46      3.38 o 
  12   5   7       60.17       72.44     13.61 o 
 -15   6   7        6.41        1.47      3.74 o 
 -14   6   7        3.67        0.13      3.65 o 
 -13   6   7      166.07      179.45      9.23 o 
 -12   6   7       12.85       12.49      3.95 o 
 -11   6   7       89.78       92.68      6.34 o 
 -10   6   7      161.48      144.32      7.44 o 
  -9   6   7       29.94       39.34      4.48 o 
  -8   6   7       20.81       23.29      3.55 o 
  -7   6   7      416.10      395.79     12.52 o 
  -6   6   7       68.06       69.86      4.91 o 
  -5   6   7       14.42       13.32      2.84 o 
  -4   6   7        0.27       -1.97      1.88 o 
  -3   6   7      191.55      190.78      7.78 o 
  -2   6   7      390.43      395.65     15.11 o 
  -1   6   7      458.93      456.01     14.31 o 
   0   6   7      322.33      333.58     10.37 o 
   1   6   7      112.11      129.09      9.79 o 
   2   6   7        2.42        5.60      2.79 o 
   3   6   7       11.95       17.08      4.09 o 
   4   6   7        8.33        7.76      4.26 o 
   5   6   7        0.45        3.60      2.35 o 
   6   6   7        9.15        8.76      2.67 o 
   7   6   7       66.14       64.62      4.91 o 
   8   6   7      152.05      146.94     25.29 o 
   9   6   7       36.52       33.74      8.40 o 
  10   6   7       22.52       25.64      5.12 o 
  11   6   7       60.09       63.20      6.76 o 
 -14   7   7       13.50        8.18      5.10 o 
 -13   7   7        0.12        0.82      3.80 o 
 -12   7   7      426.87      408.97     14.55 o 
 -11   7   7      670.02      676.75     19.87 o 
 -10   7   7       15.97       15.43      4.05 o 
  -9   7   7        0.05       -1.16      2.41 o 
  -8   7   7       54.20       59.57      5.24 o 
  -7   7   7       98.09      109.71      6.58 o 
  -6   7   7        3.12        2.96      3.23 o 
  -5   7   7       92.94       82.89      5.55 o 
  -4   7   7      341.78      327.60     11.15 o 
  -3   7   7       18.86       23.27      3.33 o 
  -2   7   7       99.99       94.69      5.60 o 
  -1   7   7       23.18       29.16      4.50 o 
   0   7   7       62.75       62.59      4.48 o 
   1   7   7      252.79      248.47     22.05 o 
   2   7   7      159.54      161.78      8.92 o 
   3   7   7      216.22      210.39     11.50 o 
   4   7   7       70.87       62.47      8.99 o 
   5   7   7      208.08      206.92     18.77 o 
   6   7   7      302.74      303.21     10.72 o 
   7   7   7        2.04        1.59      3.18 o 
   8   7   7       16.92       24.89      4.85 o 
   9   7   7        1.12       -1.54      3.20 o 
  10   7   7       10.56       21.79      8.81 o 
 -12   8   7        0.24       -2.71      3.33 o 
 -11   8   7       48.05       45.45      5.89 o 
 -10   8   7       81.09       83.33      6.70 o 
  -9   8   7        4.93        1.57      3.31 o 
  -8   8   7       73.76       75.83      6.14 o 
  -7   8   7       20.88       27.97      4.38 o 
  -6   8   7      102.83       98.37      6.46 o 
  -5   8   7       21.99       22.88      5.47 o 
  -4   8   7      159.51      165.42     11.71 o 
  -3   8   7      967.69      968.45     24.84 o 
  -2   8   7       20.96       19.30      3.92 o 
  -1   8   7      698.01      666.16     18.57 o 
   0   8   7      107.24      127.63     13.32 o 
   1   8   7       50.72       50.35     12.80 o 
   2   8   7       43.02       50.72      5.47 o 
   3   8   7        1.63       -0.54      2.73 o 
   4   8   7       23.62       26.08      4.60 o 
   5   8   7        3.40        2.06      3.03 o 
   6   8   7       14.37       18.89      4.22 o 
   7   8   7       69.60       82.05     11.10 o 
  -9   9   7        3.89        6.98      4.07 o 
  -8   9   7       55.55       59.64      6.01 o 
  -7   9   7       28.96       36.66      5.06 o 
  -6   9   7       31.24       38.96      4.97 o 
  -5   9   7      125.78      134.75      8.10 o 
  -4   9   7       78.07       90.43      6.85 o 
  -3   9   7       49.92       55.83      5.26 o 
  -2   9   7      375.53      393.44     13.44 o 
  -1   9   7      303.04      303.85     11.46 o 
   0   9   7      219.96      223.75     25.65 o 
   1   9   7       52.06       47.24     12.07 o 
   2   9   7      341.22      336.78     15.14 o 
   3   9   7      230.50      230.10     11.76 o 
   4   9   7        0.96        8.06      6.45 o 
   5   9   7      116.98      156.68     15.14 o 
  -2  10   7       48.71       48.25      5.20 o 
 -12   0   8      645.81      641.73     26.53 o 
 -11   0   8      218.58      225.98     12.89 o 
 -10   0   8       11.56       13.70      4.25 o 
  -9   0   8        3.50        9.22      3.32 o 
  -8   0   8      232.78      229.22     10.75 o 
  -7   0   8      237.46      189.80      8.99 o 
  -6   0   8       18.36       19.65      2.63 o 
  -5   0   8     1358.30     1464.85     50.00 o 
  -4   0   8     1714.06     1608.92     54.74 o 
  -3   0   8     2676.20     3421.31    113.53 o 
  -2   0   8      895.23      904.73     23.60 o 
  -1   0   8     2795.52     3183.41     77.70 o 
   0   0   8    10656.06    11117.77    595.37 o 
   1   0   8     1568.10     1698.60     42.62 o 
   2   0   8       18.34       78.76      5.03 o 
   3   0   8     2846.57     2690.21     91.88 o 
   4   0   8     4119.63     3821.39    129.07 o 
   5   0   8       13.89       11.13      3.79 o 
   6   0   8      313.41      252.46     13.84 o 
   7   0   8      492.02      444.16     20.98 o 
   8   0   8        1.14        1.73      3.15 o 
   9   0   8      390.43      368.15     19.34 o 
  10   0   8       45.53       64.86      8.18 o 
  11   0   8      723.79      616.18     28.93 o 
  12   0   8        1.64        8.55      4.62 o 
  13   0   8       75.43       73.38      9.71 o 
  14   0   8      183.58      204.62     15.72 o 
 -18   1   8       72.14       78.27      9.68 o 
 -17   1   8      331.25      337.86     20.46 o 
 -16   1   8        0.39        5.98      3.96 o 
 -15   1   8      115.25       94.80      9.48 o 
 -14   1   8       40.70       29.96      6.82 o 
 -13   1   8      221.02      232.42     10.33 o 
 -12   1   8      174.02      180.17     19.06 o 
 -11   1   8     1053.80     1003.41     28.25 o 
 -10   1   8      161.00      164.44      7.55 o 
  -9   1   8       16.09       12.58      2.54 o 
  -8   1   8       25.57       26.13      2.27 o 
  -7   1   8       46.68       34.00      2.04 o 
  -6   1   8      941.13     1046.12     21.91 o 
  -5   1   8      442.27      521.69     15.77 o 
  -4   1   8      658.81      758.12     14.28 o 
  -3   1   8      418.31      425.97      9.11 o 
  -2   1   8      988.77     1135.36     20.58 o 
  -1   1   8      898.98     1001.09     21.11 o 
   0   1   8     2565.44     2783.40     55.28 o 
   1   1   8     1141.78     1373.07     24.71 o 
   2   1   8      308.58      291.50     13.04 o 
   3   1   8       39.58       49.48      4.39 o 
   4   1   8        1.65        0.01      1.68 o 
   5   1   8       31.99       20.03      2.99 o 
   6   1   8       14.23       11.03      2.76 o 
   7   1   8        1.31        0.91      2.26 o 
   8   1   8      318.65      258.78     10.68 o 
   9   1   8      109.09      115.46      7.21 o 
  10   1   8      389.86      331.40     13.53 o 
  11   1   8      201.74      173.77      9.42 o 
  12   1   8      128.15      146.11      9.75 o 
  13   1   8       48.59       47.69      5.70 o 
  14   1   8        7.20       14.25      5.55 o 
 -18   2   8      428.36      475.71     18.82 o 
 -17   2   8      234.52      256.25     14.80 o 
 -16   2   8       30.83       25.10      3.87 o 
 -15   2   8       64.24       69.95      5.15 o 
 -14   2   8      835.70      869.54     21.97 o 
 -13   2   8        3.41       -0.33      2.95 o 
 -12   2   8       10.23       13.08      2.75 o 
 -11   2   8     2030.96     1913.64     41.61 o 
 -10   2   8     1117.23     1055.69     24.40 o 
  -9   2   8      308.00      304.46      9.18 o 
  -8   2   8      667.23      651.69     15.98 o 
  -7   2   8     2113.30     1980.48     41.96 o 
  -6   2   8     1518.82     1504.22     32.40 o 
  -5   2   8      192.15      190.43      4.66 o 
  -4   2   8      250.14      205.88      4.93 o 
  -3   2   8     2355.39     2465.28     48.94 o 
  -2   2   8      113.12       92.13      3.35 o 
  -1   2   8       26.68       12.84      1.34 o 
   0   2   8      165.07      190.53      6.37 o 
   1   2   8       19.42       17.11      2.06 o 
   2   2   8      216.02      218.65      8.80 o 
   3   2   8       78.87       57.68      5.02 o 
   4   2   8       23.00       27.49      2.48 o 
   5   2   8      128.26      113.52      6.13 o 
   6   2   8     1136.57     1022.72     28.20 o 
   7   2   8       31.15       40.11      4.23 o 
   8   2   8       40.77       32.46      4.17 o 
   9   2   8        0.47       -1.51      2.67 o 
  10   2   8      208.19      177.26      9.28 o 
  11   2   8       35.65       39.63      5.19 o 
  12   2   8        7.90       18.16      4.22 o 
  13   2   8      213.79      242.60     11.99 o 
 -18   3   8       11.50       14.52      4.03 o 
 -17   3   8       89.72      105.78      8.23 o 
 -16   3   8        0.01        1.05      2.72 o 
 -15   3   8        3.70        0.98      2.59 o 
 -14   3   8       86.93       90.83      5.62 o 
 -13   3   8       26.61       15.06      3.09 o 
 -12   3   8       39.29       39.96      3.96 o 
 -11   3   8       16.96       13.19      2.91 o 
 -10   3   8      509.66      496.63     24.59 o 
  -9   3   8       70.51       67.67      4.20 o 
  -8   3   8      141.03      136.86      5.79 o 
  -7   3   8       47.17       44.62      5.16 o 
  -6   3   8       20.25       12.44      2.08 o 
  -5   3   8      345.50      335.04     12.71 o 
  -4   3   8      107.38      123.23      4.95 o 
  -3   3   8       64.22       73.63      3.51 o 
  -2   3   8      308.73      336.81     15.47 o 
  -1   3   8        3.60       10.01      1.37 o 
   0   3   8     1844.74     1984.22     49.43 o 
   1   3   8       37.63       47.36      6.97 o 
   2   3   8      655.17      619.35     14.83 o 
   3   3   8      319.65      334.23      9.44 o 
   4   3   8      176.52      160.18      5.94 o 
   5   3   8      263.09      290.68     10.98 o 
   6   3   8      185.66      183.99      8.55 o 
   7   3   8      108.18       94.65      6.35 o 
   8   3   8       99.13       98.58     10.35 o 
   9   3   8       43.38       41.75      4.93 o 
  10   3   8        8.18        8.85      3.41 o 
  11   3   8        1.51        6.66      3.27 o 
  12   3   8        1.33        2.78      3.22 o 
  13   3   8       22.56       24.72      4.97 o 
 -17   4   8      423.76      452.01     18.52 o 
 -16   4   8      228.69      233.76     12.11 o 
 -15   4   8       20.30       12.34      5.93 o 
 -14   4   8      176.78      168.69      8.17 o 
 -13   4   8      362.89      344.15     11.77 o 
 -12   4   8       75.63       88.07      5.64 o 
 -11   4   8      301.82      275.54      9.75 o 
 -10   4   8      436.92      416.52     12.53 o 
  -9   4   8        2.37        1.63      2.50 o 
  -8   4   8      998.32      977.07     23.33 o 
  -7   4   8      838.30      841.22     22.28 o 
  -6   4   8       37.59       29.25      3.16 o 
  -5   4   8        1.60        6.80      2.06 o 
  -4   4   8     2740.10     2635.58    129.75 o 
  -3   4   8     1437.43     1481.91     39.08 o 
  -2   4   8        6.52        7.50      1.92 o 
  -1   4   8      753.86      783.23     15.59 o 
   0   4   8      460.53      406.02      9.27 o 
   1   4   8       12.35       11.10      2.34 o 
   2   4   8       94.25      104.09      5.14 o 
   3   4   8     1481.47     1438.94     31.20 o 
   4   4   8      625.35      607.51     15.35 o 
   5   4   8       13.43        5.94      2.19 o 
   6   4   8      551.28      548.57     22.15 o 
   7   4   8     1278.82     1219.97     33.73 o 
   8   4   8      111.52       87.78      6.70 o 
   9   4   8      295.72      277.80     12.10 o 
  10   4   8      249.40      262.14     11.89 o 
  11   4   8      244.73      270.55     12.60 o 
  12   4   8        4.16        7.52      3.62 o 
 -16   5   8       43.92       45.20      5.70 o 
 -15   5   8       33.87       37.79      5.08 o 
 -14   5   8      227.19      247.60     11.68 o 
 -13   5   8       52.91       40.81      4.78 o 
 -12   5   8      386.64      392.88     13.09 o 
 -11   5   8      677.37      713.45     19.47 o 
 -10   5   8       96.65       81.03      5.39 o 
  -9   5   8      504.25      494.35     17.71 o 
  -8   5   8      155.59      131.28      9.51 o 
  -7   5   8       51.50       46.53      4.05 o 
  -6   5   8       18.74       18.63      2.91 o 
  -5   5   8       88.80      101.92      5.42 o 
  -4   5   8      283.48      293.33     12.40 o 
  -3   5   8       51.16       44.65      3.53 o 
  -2   5   8      268.07      295.23     17.01 o 
  -1   5   8       17.72       24.46      5.06 o 
   0   5   8       39.11       45.83      3.52 o 
   1   5   8      288.19      287.75      9.05 o 
   2   5   8       85.91       88.93      5.06 o 
   3   5   8       96.22       94.04      5.98 o 
   4   5   8       64.35       53.56      6.24 o 
   5   5   8      172.18      166.96      7.01 o 
   6   5   8        5.80       10.13      6.71 o 
   7   5   8       94.60      102.81      7.24 o 
   8   5   8       75.96       69.05     10.39 o 
   9   5   8       14.95       22.30      4.39 o 
  10   5   8       31.40       31.06      5.15 o 
  11   5   8       29.42       21.64      4.96 o 
  12   5   8        9.61       15.85      4.66 o 
 -15   6   8      538.28      585.86     37.34 o 
 -14   6   8      369.02      368.16     13.72 o 
 -13   6   8        8.80        4.90      3.70 o 
 -12   6   8       77.49       75.05      6.09 o 
 -11   6   8      365.95      357.14     12.69 o 
 -10   6   8       15.00       16.77      3.60 o 
  -9   6   8       25.10       23.47      3.66 o 
  -8   6   8       37.89       35.42      4.27 o 
  -7   6   8      171.48      148.03      7.20 o 
  -6   6   8      158.27      151.98      8.07 o 
  -5   6   8      405.39      388.82     15.38 o 
  -4   6   8      282.62      300.31     10.22 o 
  -3   6   8       16.25       20.63      2.98 o 
  -2   6   8      574.77      531.39     14.60 o 
  -1   6   8       48.84       39.08      3.54 o 
   0   6   8      250.91      251.25      8.72 o 
   1   6   8      458.38      461.93     16.32 o 
   2   6   8        0.27        1.03      2.33 o 
   3   6   8      104.34      113.85      7.24 o 
   4   6   8      281.50      290.76      9.79 o 
   5   6   8       19.31       22.79      3.30 o 
   6   6   8       22.74       35.61      3.91 o 
   7   6   8       46.86       52.43      5.74 o 
   8   6   8       64.63       68.42      6.39 o 
   9   6   8      408.35      440.03     16.97 o 
  10   6   8       41.55       48.97      6.13 o 
 -14   7   8      353.44      348.79     14.96 o 
 -13   7   8       12.40        8.62      4.21 o 
 -12   7   8        1.67       -1.80      3.20 o 
 -11   7   8       50.38       41.65      5.16 o 
 -10   7   8      138.18      129.45      7.71 o 
  -9   7   8        1.91        4.28      3.19 o 
  -8   7   8      253.18      239.09     18.10 o 
  -7   7   8      133.34      122.56      6.98 o 
  -6   7   8       38.76       39.55      7.55 o 
  -5   7   8       10.16        8.38      2.89 o 
  -4   7   8      159.20      155.64      7.41 o 
  -3   7   8       34.36       35.49      3.89 o 
  -2   7   8      279.75      267.17      9.76 o 
  -1   7   8      702.14      696.24     18.48 o 
   0   7   8       71.22       68.52      6.15 o 
   1   7   8       81.21       78.40      6.35 o 
   2   7   8       46.69       51.30      8.22 o 
   3   7   8       71.78       74.06      6.33 o 
   4   7   8       19.63       24.07      4.26 o 
   5   7   8       88.68       77.35      6.54 o 
   6   7   8       11.38        7.85      4.61 o 
   7   7   8        0.00        0.09      3.01 o 
   8   7   8      141.05      171.79     12.83 o 
   9   7   8       89.73       86.86      7.65 o 
 -12   8   8       63.74       60.02      6.42 o 
 -11   8   8      248.98      260.69     13.37 o 
 -10   8   8      256.64      244.76     10.96 o 
  -9   8   8      200.66      192.53     15.59 o 
  -8   8   8       26.40       22.66      4.34 o 
  -7   8   8      538.67      546.87     16.95 o 
  -6   8   8      236.11      241.36     10.10 o 
  -5   8   8        2.67        1.98      2.64 o 
  -4   8   8      387.95      377.24     12.96 o 
  -3   8   8        0.11        4.31      2.83 o 
  -2   8   8        1.22        3.01      3.09 o 
  -1   8   8      255.74      246.96     12.27 o 
   0   8   8       94.54       90.40     11.56 o 
   1   8   8        1.52        4.89      3.43 o 
   2   8   8       52.90       55.14      7.89 o 
   3   8   8      151.13      166.98     18.90 o 
   4   8   8      123.75      141.30      9.09 o 
   5   8   8        6.63       13.19      4.00 o 
   6   8   8      308.03      331.57     14.62 o 
   7   8   8      138.64      164.94     13.29 o 
  -9   9   8       33.24       37.48      5.42 o 
  -8   9   8      163.69      153.42      9.00 o 
  -7   9   8       18.52       12.99      5.43 o 
  -6   9   8       57.23       56.99      5.62 o 
  -5   9   8       32.61       37.43      4.82 o 
  -4   9   8      120.15      122.56      7.41 o 
  -3   9   8      294.24      280.13     11.23 o 
  -2   9   8       25.45       22.75      5.58 o 
  -1   9   8       10.12       14.02      4.60 o 
   0   9   8      194.65      187.21     14.68 o 
   1   9   8       63.20       90.17      7.93 o 
   2   9   8       28.98       40.64      9.19 o 
   3   9   8        1.24        2.66      3.93 o 
   4   9   8       67.78       71.07      9.31 o 
 -18   1   9       20.43       16.01      6.21 o 
 -17   1   9       62.56       75.58      9.45 o 
 -16   1   9      251.04      231.79     16.13 o 
 -15   1   9       27.74       31.65      6.21 o 
 -14   1   9      160.39      135.90     11.36 o 
 -13   1   9      152.00      156.05      8.31 o 
 -12   1   9       76.35       72.41      5.59 o 
 -11   1   9      400.15      387.26     13.53 o 
 -10   1   9      506.43      515.31     24.99 o 
  -9   1   9     1106.61     1089.86     31.75 o 
  -8   1   9       36.09       35.83      2.73 o 
  -7   1   9      406.01      378.04     10.55 o 
  -6   1   9       61.45       34.29      1.89 o 
  -5   1   9       98.13       80.90      2.79 o 
  -4   1   9        3.73       11.19      1.34 o 
  -3   1   9      989.82      952.22     17.70 o 
  -2   1   9      208.76      158.71      4.92 o 
  -1   1   9      351.25      353.30      8.89 o 
   0   1   9      455.18      383.59      9.58 o 
   1   1   9     1258.64     1222.11     25.81 o 
   2   1   9       61.84       52.50      4.46 o 
   3   1   9      990.53      939.19     44.93 o 
   4   1   9      870.08      804.29     22.49 o 
   5   1   9      141.51      138.26      8.54 o 
   6   1   9       12.83       13.11      2.87 o 
   7   1   9       18.85       27.03      3.77 o 
   8   1   9       77.65       89.95      6.31 o 
   9   1   9       83.20       71.44      5.71 o 
  10   1   9      284.01      262.80     11.63 o 
  11   1   9      181.76      183.75     20.56 o 
  12   1   9      109.25      127.20      8.40 o 
  13   1   9        4.78       14.29      4.18 o 
 -18   2   9       11.98       19.13      6.97 o 
 -17   2   9        9.87       12.22      4.04 o 
 -16   2   9        0.01        1.11      2.81 o 
 -15   2   9        0.70        3.45      2.56 o 
 -14   2   9       35.46       28.37      3.71 o 
 -13   2   9       86.34       82.64      5.16 o 
 -12   2   9        3.05        0.03      2.04 o 
 -11   2   9      182.59      189.11      7.37 o 
 -10   2   9       88.16       86.64     10.36 o 
  -9   2   9      388.65      382.70     10.85 o 
  -8   2   9       25.60       24.55      2.61 o 
  -7   2   9      559.19      553.52     13.89 o 
  -6   2   9       90.30       94.96      4.30 o 
  -5   2   9      520.12      576.28     17.35 o 
  -4   2   9      590.34      697.03     13.53 o 
  -3   2   9        4.01        8.82      1.16 o 
  -2   2   9      255.98      289.96      6.66 o 
  -1   2   9      674.95      792.81     21.04 o 
   0   2   9       37.31       54.36      2.45 o 
   1   2   9      125.41      144.01      5.25 o 
   2   2   9        4.11        2.19      1.72 o 
   3   2   9       14.50       12.90      2.06 o 
   4   2   9        0.00       -1.36      1.77 o 
   5   2   9       42.75       34.75      3.82 o 
   6   2   9        2.91        3.94      2.41 o 
   7   2   9        6.30        8.44      3.04 o 
   8   2   9       77.17       69.34     10.25 o 
   9   2   9      182.54      164.26      8.83 o 
  10   2   9       14.10       15.30      3.74 o 
  11   2   9        3.79        3.01      3.22 o 
  12   2   9       28.18       29.13      6.71 o 
  13   2   9        0.10        6.68      6.79 o 
 -18   3   9       12.57       18.97      5.01 o 
 -17   3   9      169.49      165.70      8.58 o 
 -16   3   9       36.01       40.53      4.75 o 
 -15   3   9       10.78       10.30      3.36 o 
 -14   3   9       99.77       97.31      5.98 o 
 -13   3   9      939.93      857.08     26.75 o 
 -12   3   9      799.52      865.28     21.75 o 
 -11   3   9     2696.96     2599.41     73.90 o 
 -10   3   9     2160.86     2133.88     46.24 o 
  -9   3   9      121.07      131.48      8.39 o 
  -8   3   9      108.78       95.73      4.86 o 
  -7   3   9     1384.03     1305.29     29.22 o 
  -6   3   9     3242.38     3323.29     68.72 o 
  -5   3   9      907.90      936.90     27.22 o 
  -4   3   9      601.63      660.97     16.10 o 
  -3   3   9      826.48      822.72     41.15 o 
  -2   3   9      924.00      944.54     18.01 o 
  -1   3   9       34.08       32.59      2.08 o 
   0   3   9     1612.13     1637.54     32.33 o 
   1   3   9      286.02      255.90     12.32 o 
   2   3   9        0.87        0.79      1.61 o 
   3   3   9       77.00       79.94      4.85 o 
   4   3   9      144.31      145.17      7.28 o 
   5   3   9      145.85      140.15      9.73 o 
   6   3   9      168.02      143.92      7.52 o 
   7   3   9     1744.41     1575.98     41.92 o 
   8   3   9      898.68      837.89     25.23 o 
   9   3   9      235.81      230.84     10.86 o 
  10   3   9       66.09       67.86      6.20 o 
  11   3   9       68.90       67.13      6.30 o 
  12   3   9      110.76      125.53      8.69 o 
 -17   4   9       44.09       39.07      5.31 o 
 -16   4   9        3.39       -1.10      3.33 o 
 -15   4   9       28.45       29.63      4.52 o 
 -14   4   9       70.69       75.45      5.65 o 
 -13   4   9       57.79       58.07      5.14 o 
 -12   4   9      325.53      338.44     11.55 o 
 -11   4   9      144.79      128.02      6.55 o 
 -10   4   9       22.76       22.17      3.23 o 
  -9   4   9        0.08       -1.37      1.83 o 
  -8   4   9        9.48       10.38      2.47 o 
  -7   4   9       35.78       32.62      3.38 o 
  -6   4   9      108.60      120.95      5.80 o 
  -5   4   9      410.35      442.20     12.39 o 
  -4   4   9      523.52      521.37     31.81 o 
  -3   4   9        1.62        3.99      3.01 o 
  -2   4   9       22.69       27.67      2.73 o 
  -1   4   9       10.47       10.15      2.03 o 
   0   4   9      114.30      102.85      6.41 o 
   1   4   9       19.67       15.33      4.45 o 
   2   4   9        0.78       -0.80      1.94 o 
   3   4   9        0.13        1.33      1.83 o 
   4   4   9        9.69        7.96      2.26 o 
   5   4   9       15.68       15.16      3.27 o 
   6   4   9        5.83       21.99     15.85 o 
   7   4   9        4.60        6.08      3.74 o 
   8   4   9        0.41        6.59      3.24 o 
   9   4   9      306.99      282.10     12.40 o 
  10   4   9       25.54       31.23      4.96 o 
  11   4   9        0.16       10.11      4.00 o 
  12   4   9        5.28       11.22      4.06 o 
 -16   5   9      107.82       89.46      6.93 o 
 -15   5   9       26.38       20.85      4.52 o 
 -14   5   9       29.30       16.96      4.65 o 
 -13   5   9      701.01      734.13     25.55 o 
 -12   5   9       73.63       64.93      5.46 o 
 -11   5   9        5.35        8.96      3.15 o 
 -10   5   9        3.73        0.19      2.40 o 
  -9   5   9       25.62       24.98      3.59 o 
  -8   5   9      129.57      135.36      6.66 o 
  -7   5   9       59.57       49.84      4.17 o 
  -6   5   9        3.23        2.22      2.08 o 
  -5   5   9       69.97       64.44      8.77 o 
  -4   5   9      241.10      236.32      8.64 o 
  -3   5   9     1048.55     1083.38     25.46 o 
  -2   5   9      862.74      899.84     21.65 o 
  -1   5   9        0.75        4.39      1.90 o 
   0   5   9      911.11      926.57     46.46 o 
   1   5   9       81.88       88.11     10.69 o 
   2   5   9      297.65      284.80      9.13 o 
   3   5   9        0.05        0.60      1.95 o 
   4   5   9      111.64       99.54      5.42 o 
   5   5   9       60.82       54.12     10.95 o 
   6   5   9       28.76       33.49      5.40 o 
   7   5   9       12.83       24.39      4.39 o 
   8   5   9       87.23       97.06      7.34 o 
   9   5   9       40.55       47.53      5.59 o 
  10   5   9      203.74      213.57     11.17 o 
  11   5   9      434.66      489.52     18.74 o 
 -15   6   9      245.53      251.97     20.04 o 
 -14   6   9      163.72      177.44      9.46 o 
 -13   6   9       71.00       73.96      6.29 o 
 -12   6   9       83.05       78.91      6.25 o 
 -11   6   9        1.25        2.49      3.37 o 
 -10   6   9       10.71        9.59      3.86 o 
  -9   6   9      371.97      356.08     14.25 o 
  -8   6   9       12.17        4.87      2.81 o 
  -7   6   9      150.83      144.28      7.31 o 
  -6   6   9       10.74       12.90      2.98 o 
  -5   6   9      311.84      318.17     10.85 o 
  -4   6   9      146.18      138.07      8.41 o 
  -3   6   9        0.13        0.61      2.69 o 
  -2   6   9      560.26      566.41     15.47 o 
  -1   6   9       52.61       42.27     11.76 o 
   0   6   9      119.24      122.19      7.82 o 
   1   6   9        0.22       -0.82      4.49 o 
   2   6   9      120.93      114.22      7.39 o 
   3   6   9       33.30       44.27     13.03 o 
   4   6   9       50.58       45.56      5.03 o 
   5   6   9        0.75        3.64      3.55 o 
   6   6   9       36.67       38.69      4.94 o 
   7   6   9       46.74       47.73      5.53 o 
   8   6   9      199.02      209.10     10.88 o 
   9   6   9        1.57        5.39      3.84 o 
  10   6   9        0.00        2.74      3.64 o 
 -13   7   9       30.80       28.59      5.38 o 
 -12   7   9        5.32        2.34      3.50 o 
 -11   7   9        1.35        4.13      3.52 o 
 -10   7   9      286.31      276.69     13.09 o 
  -9   7   9      525.10      514.64     16.12 o 
  -8   7   9       40.71       44.10      4.94 o 
  -7   7   9      364.84      350.02     15.59 o 
  -6   7   9      548.17      564.44     16.64 o 
  -5   7   9      184.13      169.07      7.96 o 
  -4   7   9       76.41       74.81      5.32 o 
  -3   7   9      324.11      312.20     10.93 o 
  -2   7   9      319.91      311.78     13.52 o 
  -1   7   9      319.87      324.45     13.79 o 
   0   7   9      227.54      226.94     11.29 o 
   1   7   9      571.58      564.07     19.77 o 
   2   7   9      196.57      211.48     12.07 o 
   3   7   9      251.15      286.37     12.69 o 
   4   7   9       86.24      102.44      7.40 o 
   5   7   9       45.85       66.27      6.56 o 
   6   7   9       14.05       16.10      5.23 o 
   7   7   9       33.39       28.21      6.56 o 
   8   7   9       29.67       40.04      5.70 o 
 -11   8   9        0.24       -1.65      3.27 o 
 -10   8   9      177.89      183.44      9.56 o 
  -9   8   9      212.24      210.25     10.04 o 
  -8   8   9       76.18       83.03      6.47 o 
  -7   8   9        1.64        5.27      3.20 o 
  -6   8   9       10.94       15.23      3.66 o 
  -5   8   9       24.67       26.78      6.26 o 
  -4   8   9        3.45        6.42      2.91 o 
  -3   8   9       89.61       98.21      8.04 o 
  -2   8   9      252.41      243.25     12.47 o 
  -1   8   9       14.41       20.05      4.64 o 
   0   8   9        5.60        0.90      3.17 o 
   1   8   9       16.26       13.22      7.12 o 
   2   8   9       25.19       22.70      4.70 o 
   3   8   9       82.51       79.99      7.10 o 
   4   8   9       11.78        8.89      3.81 o 
   5   8   9      139.05      152.65     15.62 o 
   6   8   9       11.39       11.18      5.38 o 
  -8   9   9        5.81        4.52      4.30 o 
  -7   9   9      160.19      162.57      8.97 o 
  -6   9   9       18.44       17.56      4.04 o 
  -5   9   9      242.83      247.63     23.26 o 
  -4   9   9       59.14       53.91      5.40 o 
  -3   9   9       20.57       31.15      4.52 o 
  -2   9   9       92.95       92.31      8.48 o 
  -1   9   9        2.73        7.86      8.76 o 
   0   9   9       67.65       65.47      7.31 o 
   1   9   9       14.79       16.26      9.65 o 
   2   9   9        4.73        2.13      5.45 o 
   3   9   9      188.20      219.44     12.01 o 
  -9   0  10      978.80      979.27     35.58 o 
  -8   0  10     4160.13     3887.72    129.25 o 
  -7   0  10        0.18        7.05      2.23 o 
  -5   0  10       26.56       16.27      2.66 o 
  -4   0  10       29.17       40.09      3.90 o 
  -3   0  10      889.00      878.22     37.14 o 
  -2   0  10      599.97      721.04     39.97 o 
  -1   0  10      110.58      163.58      9.51 o 
   0   0  10      293.28      312.08     10.05 o 
   1   0  10      206.89      167.63      9.68 o 
   2   0  10      329.33      380.75     17.25 o 
   3   0  10        0.96        2.34      2.54 o 
   4   0  10     1621.61     1463.05     53.70 o 
   5   0  10     1104.18     1034.96     40.17 o 
   6   0  10       15.92       15.58      4.19 o 
   7   0  10       13.88        4.08      3.32 o 
   8   0  10       70.94       76.62      8.12 o 
   9   0  10      264.13      247.31     15.69 o 
  10   0  10       38.93       38.87      7.05 o 
  11   0  10      480.48      511.47     26.10 o 
  12   0  10       23.33       46.99      8.03 o 
 -18   1  10      220.17      228.44     17.28 o 
 -17   1  10        2.39        7.23      5.38 o 
 -16   1  10       27.55       26.53      6.62 o 
 -15   1  10        1.29        6.76      4.28 o 
 -14   1  10       73.42       72.31      8.90 o 
 -13   1  10      224.80      200.78     10.38 o 
 -12   1  10      179.16      180.63     10.13 o 
 -11   1  10        9.90       11.45      2.99 o 
 -10   1  10     3422.98     3248.28     67.47 o 
  -9   1  10      330.36      334.10      9.65 o 
  -8   1  10      181.57      176.54      6.16 o 
  -7   1  10        0.20       -0.09      1.20 o 
  -6   1  10      744.81      750.89     17.09 o 
  -5   1  10      541.87      568.82     11.45 o 
  -4   1  10       33.20       38.13      3.15 o 
  -3   1  10      120.47      101.01      4.21 o 
  -2   1  10        2.41        6.84      1.56 o 
  -1   1  10       41.09       53.93      4.74 o 
   0   1  10      762.99      837.93     16.03 o 
   1   1  10      550.83      606.76     24.91 o 
   2   1  10        0.27        1.60      1.78 o 
   3   1  10     1256.07     1261.63     32.99 o 
   4   1  10      153.98      171.65      7.65 o 
   5   1  10     2068.27     1806.81     46.28 o 
   6   1  10     1065.77      897.47     25.69 o 
   7   1  10        6.09        7.06      2.59 o 
   8   1  10       23.34       22.03      3.73 o 
   9   1  10       13.56       11.67      3.37 o 
  10   1  10       13.67        8.92      3.26 o 
  11   1  10       95.94       99.92      7.39 o 
  12   1  10      124.24      142.68     17.69 o 
 -18   2  10       66.75       69.88     10.72 o 
 -17   2  10        3.20        4.05      3.32 o 
 -16   2  10       60.27       66.18      8.16 o 
 -15   2  10        6.37        7.14      3.71 o 
 -14   2  10       67.34       60.66      4.85 o 
 -13   2  10      554.56      541.31     15.18 o 
 -12   2  10        4.30       -2.06      2.01 o 
 -11   2  10        3.19        4.77      2.30 o 
 -10   2  10        0.65        0.14      1.76 o 
  -9   2  10      806.58      759.86     24.59 o 
  -8   2  10       12.69        9.78      2.08 o 
  -7   2  10       80.97       96.33      4.52 o 
  -6   2  10     2794.28     2718.68     56.61 o 
  -5   2  10     2121.41     2031.67     50.27 o 
  -4   2  10       52.77       56.54      2.84 o 
  -3   2  10      278.13      294.30      6.90 o 
  -2   2  10      818.83      728.02     14.28 o 
  -1   2  10     1275.48     1339.07     25.68 o 
   0   2  10      685.01      654.45     34.32 o 
   1   2  10      366.74      342.58      9.42 o 
   2   2  10     3358.48     3263.09     65.59 o 
   3   2  10      117.90      117.98      6.16 o 
   4   2  10      182.71      189.40      8.31 o 
   5   2  10      547.00      517.69     16.50 o 
   6   2  10      185.22      176.60      8.36 o 
   7   2  10      197.62      171.77      8.62 o 
   8   2  10      397.22      391.71     14.62 o 
   9   2  10       63.27       63.83      5.83 o 
  10   2  10       19.35       28.57      4.64 o 
  11   2  10       11.29       14.40      3.90 o 
  12   2  10      107.38      103.13      7.82 o 
 -17   3  10       58.37       82.80      7.59 o 
 -16   3  10       30.87       28.80      4.40 o 
 -15   3  10       18.52       18.14      4.66 o 
 -14   3  10        4.71        1.02      4.64 o 
 -13   3  10       37.70       42.55      4.99 o 
 -12   3  10      318.24      298.89     10.68 o 
 -11   3  10     1297.66     1241.59     29.05 o 
 -10   3  10        9.25        8.48      2.48 o 
  -9   3  10        8.94        6.78      2.27 o 
  -8   3  10      145.74      136.59      8.86 o 
  -7   3  10      173.81      191.37      7.05 o 
  -6   3  10       51.07       45.96      3.56 o 
  -5   3  10      264.94      265.66     11.58 o 
  -4   3  10      195.06      199.90      6.83 o 
  -3   3  10       42.28       62.78      3.94 o 
  -2   3  10      232.39      261.28     18.75 o 
  -1   3  10      141.12      157.06      4.75 o 
   0   3  10       39.70       41.57      3.12 o 
   1   3  10       19.06       27.37      2.74 o 
   2   3  10     1726.01     1695.62     35.95 o 
   3   3  10       68.07       60.85     10.97 o 
   4   3  10      112.46      100.38      7.38 o 
   5   3  10      209.22      204.43      9.07 o 
   6   3  10       14.33       51.42      6.88 o 
   7   3  10        1.04       13.76     10.55 o 
   8   3  10        4.66        4.61      2.86 o 
   9   3  10       28.73       22.63      4.27 o 
  10   3  10       18.46       12.86      3.96 o 
  11   3  10       13.31       17.64      4.20 o 
  12   3  10       17.57       22.67      4.90 o 
 -17   4  10      125.02      126.53      8.14 o 
 -16   4  10      380.06      394.62     13.89 o 
 -15   4  10      847.81      870.50     23.36 o 
 -14   4  10       77.22       74.66      5.86 o 
 -13   4  10       69.30       76.58      5.64 o 
 -12   4  10      305.15      324.11     11.24 o 
 -11   4  10       24.70       26.02      3.57 o 
 -10   4  10      431.96      409.70     12.50 o 
  -9   4  10       64.47       63.93      4.53 o 
  -8   4  10      445.36      462.39     17.80 o 
  -7   4  10       10.42       11.26      2.58 o 
  -6   4  10      252.31      255.64     14.45 o 
  -5   4  10      110.15      109.68      7.02 o 
  -4   4  10       54.54       65.33      4.06 o 
  -3   4  10      375.00      357.44     16.08 o 
  -2   4  10      269.22      287.42     19.43 o 
  -1   4  10       96.85      100.26     15.52 o 
   0   4  10       56.41       75.93      5.81 o 
   1   4  10     1375.74     1353.75     29.59 o 
   2   4  10        2.59        9.40      5.42 o 
   3   4  10       72.21       70.00      4.42 o 
   4   4  10      166.70      150.10      7.66 o 
   5   4  10      193.64      186.36      8.95 o 
   6   4  10      101.89       99.52      6.87 o 
   7   4  10      590.27      561.81     18.81 o 
   8   4  10      183.46      182.67      9.57 o 
   9   4  10        0.67        2.76      3.11 o 
  10   4  10      122.02      130.09     11.69 o 
  11   4  10       30.59       32.21      8.15 o 
 -16   5  10       16.80       15.66      5.10 o 
 -15   5  10       78.44       73.56      6.49 o 
 -14   5  10       19.86       16.37      4.17 o 
 -13   5  10      163.56      172.91      8.60 o 
 -12   5  10      806.51      733.73     20.22 o 
 -11   5  10      213.34      216.80     24.34 o 
 -10   5  10      300.10      296.25     10.63 o 
  -9   5  10      121.09      106.23      8.56 o 
  -8   5  10      118.72      107.80      6.09 o 
  -7   5  10      114.86      127.32     11.36 o 
  -6   5  10      156.76      165.09      7.29 o 
  -5   5  10      312.24      305.07     10.15 o 
  -4   5  10      527.10      479.36     13.54 o 
  -3   5  10      432.90      441.91     39.18 o 
  -2   5  10     1112.67     1043.92     27.99 o 
  -1   5  10      384.08      397.26     31.85 o 
   0   5  10      126.00      117.00     16.58 o 
   1   5  10       86.48      108.97      9.80 o 
   2   5  10      418.04      421.97     30.10 o 
   3   5  10       55.49       56.22      4.12 o 
   4   5  10       34.66       31.10      5.45 o 
   5   5  10       78.42       75.99     12.18 o 
   6   5  10      303.02      267.38     11.58 o 
   7   5  10       74.56       82.05      6.66 o 
   8   5  10        0.95        1.41      3.15 o 
   9   5  10        0.17        4.54      4.81 o 
  10   5  10        0.21        5.39      3.66 o 
 -15   6  10        0.26       -3.68      3.78 o 
 -14   6  10      401.52      389.27     23.38 o 
 -13   6  10       26.89       22.35      4.63 o 
 -12   6  10      368.72      384.80     19.93 o 
 -11   6  10      242.75      254.48     10.59 o 
 -10   6  10       25.83       24.94      4.24 o 
  -9   6  10     1165.62     1183.57     29.26 o 
  -8   6  10      116.56      132.60      7.07 o 
  -7   6  10        0.99       -0.04      2.25 o 
  -6   6  10      275.37      268.41      9.98 o 
  -5   6  10      522.47      521.45     15.25 o 
  -4   6  10       40.49       42.74      4.11 o 
  -3   6  10      170.26      166.52     12.80 o 
  -2   6  10      342.44      309.37     10.36 o 
  -1   6  10     1332.00     1275.10     62.49 o 
   0   6  10        3.04        4.93      3.80 o 
   1   6  10       25.79       27.56      4.44 o 
   2   6  10      679.56      667.49     26.27 o 
   3   6  10       25.91       26.57      4.29 o 
   4   6  10      276.51      288.58     12.53 o 
   5   6  10      123.65      110.92     10.32 o 
   6   6  10      159.45      160.46     10.95 o 
   7   6  10       29.67       32.37      4.87 o 
   8   6  10       28.01       37.79      5.30 o 
   9   6  10       56.37       60.67      6.55 o 
 -13   7  10      187.69      188.07     10.17 o 
 -12   7  10      155.18      131.58      8.21 o 
 -11   7  10       87.02      101.18      7.08 o 
 -10   7  10      141.36      159.73      8.65 o 
  -9   7  10      406.80      390.89     13.77 o 
  -8   7  10      106.60      110.35      6.90 o 
  -7   7  10       41.07       41.04      4.57 o 
  -6   7  10        7.33        4.08      2.85 o 
  -5   7  10        0.01       -0.27      2.33 o 
  -4   7  10       42.53       50.36      4.79 o 
  -3   7  10      173.42      166.60      7.79 o 
  -2   7  10      295.26      256.24     19.65 o 
  -1   7  10       59.25       47.02      6.91 o 
   0   7  10       12.15       21.20      7.12 o 
   1   7  10        6.69        7.25      3.52 o 
   2   7  10        3.83        7.39      3.49 o 
   3   7  10       11.82       15.66      4.24 o 
   4   7  10      298.84      295.21     13.33 o 
   5   7  10        0.96        3.01      3.84 o 
   6   7  10       14.92       20.29      5.84 o 
   7   7  10       11.03       20.29      6.16 o 
 -11   8  10       13.92       16.66      4.52 o 
 -10   8  10       51.08       61.35      6.18 o 
  -9   8  10       63.89       64.55      6.12 o 
  -8   8  10       54.17       57.73      5.74 o 
  -7   8  10      152.81      172.86      8.81 o 
  -6   8  10      132.89      139.88     11.29 o 
  -5   8  10       33.05       44.22      4.84 o 
  -4   8  10       27.20       23.17      3.95 o 
  -3   8  10       27.72       27.37      5.55 o 
  -2   8  10      132.40      141.89      9.75 o 
  -1   8  10        4.07        5.14      7.02 o 
   0   8  10       51.61       49.39      6.03 o 
   1   8  10      577.51      617.12     36.79 o 
   2   8  10       78.97       95.74      7.92 o 
   3   8  10       40.07       51.61      6.26 o 
   4   8  10      329.43      364.94     21.21 o 
   5   8  10      224.01      259.25     17.23 o 
  -7   9  10       28.34       30.15      5.04 o 
  -6   9  10      155.27      177.67      9.24 o 
  -5   9  10       67.27       65.17      5.98 o 
  -4   9  10      212.92      213.53     12.64 o 
  -3   9  10        2.60        3.86      4.74 o 
  -2   9  10        3.89        8.32      4.47 o 
  -1   9  10       88.13       82.17      8.05 o 
   0   9  10       83.06       82.08      8.00 o 
   1   9  10       46.99       48.64     10.29 o 
 -18   1  11      283.68      350.69     22.63 o 
 -17   1  11       43.73       41.47      8.27 o 
 -16   1  11       36.67       41.39      7.57 o 
 -15   1  11      208.95      200.00     15.00 o 
 -14   1  11      262.55      259.45     17.02 o 
 -13   1  11       23.86       27.08      6.13 o 
 -12   1  11     1879.05     1763.02     70.03 o 
 -11   1  11     1365.45     1345.89     30.40 o 
 -10   1  11      552.31      542.79     20.93 o 
  -9   1  11      606.21      581.48     24.58 o 
  -8   1  11      373.16      340.42     10.12 o 
  -7   1  11     2164.52     2090.51     44.20 o 
  -6   1  11      210.45      205.04      7.90 o 
  -5   1  11      338.49      328.95      8.55 o 
  -4   1  11      358.44      352.68      9.08 o 
  -3   1  11        0.30        2.87      2.50 o 
  -2   1  11      572.79      560.17     13.29 o 
  -1   1  11     1886.47     1920.22     34.41 o 
   0   1  11      273.46      276.14     14.86 o 
   1   1  11     2116.28     2169.87     53.58 o 
   2   1  11     1037.04      985.93     26.72 o 
   3   1  11       27.75       28.40      3.41 o 
   4   1  11      150.66      137.20      7.01 o 
   5   1  11       92.80       86.68      5.71 o 
   6   1  11     1059.62      902.97     29.75 o 
   7   1  11      124.16      101.47      6.55 o 
   8   1  11      202.48      190.70      9.54 o 
   9   1  11      307.53      314.94     18.83 o 
  10   1  11       49.69       49.94      5.53 o 
  11   1  11       53.17       63.51      6.29 o 
  12   1  11      113.48      123.48      8.51 o 
 -18   2  11       39.90       34.13      8.35 o 
 -17   2  11       14.83       26.39      7.69 o 
 -16   2  11       91.71      105.50      7.88 o 
 -15   2  11        0.35       -0.48      2.79 o 
 -14   2  11       32.01       28.30      4.58 o 
 -13   2  11      688.24      700.86     18.57 o 
 -12   2  11        6.32        0.95      2.30 o 
 -11   2  11        0.08       -1.27      1.85 o 
 -10   2  11      108.44      107.75      5.39 o 
  -9   2  11      330.42      331.83     20.62 o 
  -8   2  11        8.47        8.70      2.11 o 
  -7   2  11       97.44       84.41      4.39 o 
  -6   2  11       36.83       19.19      4.91 o 
  -5   2  11       55.16       64.13      3.65 o 
  -4   2  11       44.29       43.36      3.46 o 
  -3   2  11        0.16        0.02      1.14 o 
  -2   2  11      202.88      188.27      5.20 o 
  -1   2  11       28.34       23.45      2.45 o 
   0   2  11       18.24       10.98      2.12 o 
   1   2  11        0.06        3.95      1.83 o 
   2   2  11       55.49       44.48      3.89 o 
   3   2  11      387.96      372.49     12.79 o 
   4   2  11      856.61      803.88     23.23 o 
   5   2  11      218.08      179.78      8.52 o 
   6   2  11      285.00      271.19     12.85 o 
   7   2  11        0.88       11.25      3.83 o 
   8   2  11       10.33       13.56      8.05 o 
   9   2  11       54.75       51.03      5.45 o 
  10   2  11       12.86       12.84      3.65 o 
  11   2  11       41.20       48.83      5.86 o 
 -17   3  11      170.11      221.59     37.24 o 
 -16   3  11        4.20        4.07      3.80 o 
 -15   3  11      237.00      243.69      9.93 o 
 -14   3  11      198.38      214.65      9.03 o 
 -13   3  11        2.46       -1.69      2.80 o 
 -12   3  11       12.93        5.38      2.68 o 
 -11   3  11      109.81       98.06      9.06 o 
 -10   3  11      655.85      692.02     28.11 o 
  -9   3  11        0.22       -0.86      1.83 o 
  -8   3  11       84.46       74.86      4.42 o 
  -7   3  11     1218.51     1229.74     28.10 o 
  -6   3  11      267.43      267.27     10.71 o 
  -5   3  11     1210.57     1168.05     26.54 o 
  -4   3  11     1362.10     1338.99     38.84 o 
  -3   3  11       12.51       12.61      2.14 o 
  -2   3  11      831.44      826.44     19.50 o 
  -1   3  11      462.18      410.06     10.96 o 
   0   3  11      134.89      143.79      8.35 o 
   1   3  11      308.97      339.86     13.49 o 
   2   3  11        4.30        5.99      2.26 o 
   3   3  11       96.56      105.36      6.04 o 
   4   3  11      285.72      260.78     10.43 o 
   5   3  11      172.78      158.30      8.10 o 
   6   3  11       24.25       17.72      9.49 o 
   7   3  11        0.49        2.32      3.24 o 
   8   3  11       51.85       50.17      5.37 o 
   9   3  11      215.25      232.50     11.19 o 
  10   3  11       88.95      106.21      9.57 o 
  11   3  11        3.28        2.27      3.84 o 
 -17   4  11       18.85       20.53      5.80 o 
 -16   4  11       21.93       18.05      4.66 o 
 -15   4  11        4.96        6.21      3.46 o 
 -14   4  11        6.04        1.91      3.04 o 
 -13   4  11      398.64      405.01     13.31 o 
 -12   4  11      133.20      143.92      7.30 o 
 -11   4  11       88.90       98.87      5.94 o 
 -10   4  11        5.04        4.69      2.57 o 
  -9   4  11       51.16       44.89      4.44 o 
  -8   4  11        2.11        3.02      2.14 o 
  -7   4  11      315.00      311.11     16.71 o 
  -6   4  11      451.32      445.53     17.83 o 
  -5   4  11       15.94        9.36      2.57 o 
  -4   4  11      101.52      104.10     11.10 o 
  -3   4  11        0.70        2.03      1.74 o 
  -2   4  11      143.46      135.01      8.25 o 
  -1   4  11       52.80       67.30      5.68 o 
   0   4  11      152.88      148.25     13.48 o 
   1   4  11        8.44        8.13      3.09 o 
   2   4  11        0.01        1.65      1.92 o 
   3   4  11        5.36        1.99      4.10 o 
   4   4  11       25.76       27.94      3.76 o 
   5   4  11      119.76      110.80      7.92 o 
   6   4  11      658.55      647.33     20.70 o 
   7   4  11       41.30       48.37      5.30 o 
   8   4  11        1.40        1.61      3.50 o 
   9   4  11       29.98       38.32      5.14 o 
  10   4  11        0.03        4.07      3.29 o 
 -16   5  11       83.40       76.38      6.94 o 
 -15   5  11     1112.02     1152.47     30.06 o 
 -14   5  11      340.30      341.21     12.78 o 
 -13   5  11      153.56      159.49      8.57 o 
 -12   5  11      180.53      188.33      8.81 o 
 -11   5  11      649.12      677.15     18.95 o 
 -10   5  11       42.50       37.65      4.32 o 
  -9   5  11      495.98      504.56     15.00 o 
  -8   5  11     1199.32     1204.89     28.91 o 
  -7   5  11      618.03      651.57     30.69 o 
  -6   5  11      186.44      192.62      8.05 o 
  -5   5  11       68.85       72.41      4.83 o 
  -4   5  11      655.11      686.04     17.92 o 
  -3   5  11      103.10      107.79      5.62 o 
  -2   5  11      643.81      619.62     20.48 o 
  -1   5  11       87.28       83.83     19.55 o 
   0   5  11      255.13      248.49     13.51 o 
   1   5  11        2.35        2.78      2.85 o 
   2   5  11      707.13      697.15     22.40 o 
   3   5  11      747.17      749.27     32.49 o 
   4   5  11       24.49       31.87      4.31 o 
   5   5  11      408.45      393.85     14.71 o 
   6   5  11      373.02      365.72     14.30 o 
   7   5  11        9.96       16.16      3.88 o 
   8   5  11       41.56       62.29      6.30 o 
   9   5  11      235.90      252.01     12.27 o 
 -14   6  11        2.46       -1.56      3.45 o 
 -13   6  11        0.25        0.14      3.24 o 
 -12   6  11       17.99       23.05      4.30 o 
 -11   6  11        2.79        1.51      3.16 o 
 -10   6  11       24.20       30.83      4.94 o 
  -9   6  11        6.20        4.55      2.98 o 
  -8   6  11       35.44       39.72      4.37 o 
  -7   6  11        4.42        2.03      2.43 o 
  -6   6  11       42.87       29.49      7.01 o 
  -5   6  11       45.19       45.69      4.35 o 
  -4   6  11      591.84      599.38     19.65 o 
  -3   6  11        4.85        8.27      7.66 o 
  -2   6  11        0.50        5.20      3.34 o 
  -1   6  11      130.95      124.88     12.96 o 
   0   6  11       30.98       35.15      5.65 o 
   1   6  11       82.69       87.13      6.96 o 
   2   6  11       95.21      114.94     15.22 o 
   3   6  11        0.36       -1.45      2.70 o 
   4   6  11       98.82       86.47      9.36 o 
   5   6  11       13.68        8.44      4.65 o 
   6   6  11        3.26        4.80      4.05 o 
   7   6  11        0.06       -1.59      3.73 o 
   8   6  11       12.04       19.79      4.64 o 
 -13   7  11        5.26       -1.32      4.74 o 
 -12   7  11      426.10      423.72     15.22 o 
 -11   7  11      218.18      218.76     10.48 o 
 -10   7  11       45.26       36.92      4.87 o 
  -9   7  11      100.58      104.50      6.85 o 
  -8   7  11      167.88      167.24      8.46 o 
  -7   7  11      136.14      137.03      7.52 o 
  -6   7  11        1.49       -2.48      3.83 o 
  -5   7  11      303.37      301.42     11.17 o 
  -4   7  11        0.36        3.67      2.75 o 
  -3   7  11      107.35      103.32      8.22 o 
  -2   7  11        0.32        0.93      3.92 o 
  -1   7  11      320.07      354.39     38.99 o 
   0   7  11       18.07       22.71      4.67 o 
   1   7  11      499.76      503.95     18.98 o 
   2   7  11      323.11      369.65     15.39 o 
   3   7  11       26.72       27.42      8.86 o 
   4   7  11       66.87       75.98      9.13 o 
   5   7  11      122.34      153.00     12.69 o 
   6   7  11      243.48      294.65     18.64 o 
 -10   8  11      111.98      101.14      7.61 o 
  -9   8  11       95.35      106.80      7.90 o 
  -8   8  11        2.54        0.44      3.03 o 
  -7   8  11       34.60       34.87      4.74 o 
  -6   8  11      428.80      436.97     14.74 o 
  -5   8  11        5.88       12.10      5.12 o 
  -4   8  11        0.95        0.51      4.99 o 
  -3   8  11      123.21      128.18      9.69 o 
  -2   8  11      161.18      178.84     14.02 o 
  -1   8  11        6.33       17.37      7.66 o 
   0   8  11      167.57      183.62     17.04 o 
   1   8  11      235.16      236.73     12.30 o 
   2   8  11        1.30        2.14      5.64 o 
   3   8  11      107.51      110.38     20.12 o 
   4   8  11        3.23        1.99      4.54 o 
  -5   9  11      203.17      209.55     12.88 o 
  -4   9  11       41.47       56.55      9.44 o 
  -3   9  11        3.90        1.89      4.64 o 
  -2   9  11      119.63      108.48      9.32 o 
  -7   0  12     1323.16     1284.27     45.64 o 
  -6   0  12      639.98      600.98     23.38 o 
  -5   0  12       52.26       64.04      3.98 o 
  -4   0  12       95.46       83.96      6.24 o 
  -3   0  12     1555.28     1571.30     40.54 o 
  -2   0  12        5.62        2.81      1.77 o 
  -1   0  12     1013.13      866.32     33.18 o 
   0   0  12        0.13       -1.73      2.40 o 
   1   0  12       59.77       50.78      5.75 o 
   2   0  12     1237.03     1211.35     45.55 o 
   3   0  12     5601.36     5321.61    179.22 o 
   4   0  12       53.74       59.68      7.02 o 
   5   0  12      289.49      293.47     16.30 o 
   6   0  12      201.26      144.77     11.16 o 
   7   0  12        0.26        3.73      3.61 o 
   8   0  12       11.52       12.98      4.94 o 
   9   0  12        4.45        7.40      4.25 o 
  10   0  12        8.84       10.72      5.09 o 
  11   0  12        0.01        1.04      3.99 o 
 -18   1  12        2.16        5.58      5.84 o 
 -17   1  12        4.17        6.62      5.38 o 
 -16   1  12       15.87       11.27      5.66 o 
 -15   1  12        0.07        1.07      3.96 o 
 -14   1  12       42.31       42.08      7.31 o 
 -13   1  12        1.30        5.52      4.19 o 
 -12   1  12       36.44       25.66      5.87 o 
 -11   1  12      955.77      958.69     41.50 o 
 -10   1  12      337.72      327.81     11.96 o 
  -9   1  12      286.19      277.85     10.46 o 
  -8   1  12     1219.00     1181.66     32.23 o 
  -7   1  12      341.60      265.41     10.01 o 
  -6   1  12      300.41      312.00     23.45 o 
  -5   1  12      203.52      228.25     13.48 o 
  -4   1  12      441.10      454.19     17.45 o 
  -3   1  12      704.58      698.23     16.09 o 
  -2   1  12      197.43      187.68      7.42 o 
  -1   1  12      220.74      237.85     14.89 o 
   0   1  12     1550.85     1522.19     38.78 o 
   1   1  12      460.13      433.81     22.70 o 
   2   1  12     1788.76     1754.65     44.72 o 
   3   1  12        0.98        1.98      2.12 o 
   4   1  12      739.87      655.77     19.97 o 
   5   1  12      842.91      729.53     22.02 o 
   6   1  12      109.33       86.44      6.20 o 
   7   1  12       34.28       28.41      4.17 o 
   8   1  12       80.13       81.17      6.44 o 
   9   1  12        1.04        2.52      2.85 o 
  10   1  12       48.24       52.38      5.72 o 
  11   1  12       57.31       68.12      6.57 o 
 -17   2  12      697.88      723.75     37.02 o 
 -16   2  12      147.07      157.92     14.31 o 
 -15   2  12       31.82       40.20     11.88 o 
 -14   2  12      192.52      217.09     11.10 o 
 -13   2  12      390.80      423.81     20.42 o 
 -12   2  12      193.66      189.19      7.72 o 
 -11   2  12      748.86      751.94     23.92 o 
 -10   2  12        4.03        0.75      1.95 o 
  -9   2  12       88.18       97.43      5.12 o 
  -8   2  12     1332.61     1283.67     29.10 o 
  -7   2  12      164.19      169.70      8.68 o 
  -6   2  12      194.77      181.02      6.56 o 
  -5   2  12      390.40      357.71     13.45 o 
  -4   2  12      627.49      610.90     25.21 o 
  -3   2  12        0.33        2.86      1.46 o 
  -2   2  12       61.06       47.96      6.30 o 
  -1   2  12       68.72       70.24      3.89 o 
   0   2  12     1139.26     1016.45     22.79 o 
   1   2  12      270.27      242.33     13.18 o 
   2   2  12      333.92      323.52     15.30 o 
   3   2  12       19.64       23.25      3.25 o 
   4   2  12      209.07      187.49      8.61 o 
   5   2  12     1207.24     1174.97     32.54 o 
   6   2  12       99.23      119.12      7.30 o 
   7   2  12      255.99      255.52     11.24 o 
   8   2  12       29.25       33.82      4.64 o 
   9   2  12      135.81      133.10      8.45 o 
  10   2  12      121.17      130.50      8.51 o 
 -17   3  12        5.68        1.18      7.47 o 
 -16   3  12       26.60       36.70      9.36 o 
 -15   3  12        2.94        5.73      3.49 o 
 -14   3  12        2.31        2.12      2.81 o 
 -13   3  12      370.03      341.70     12.11 o 
 -12   3  12       46.57       43.42      5.24 o 
 -11   3  12       18.34       19.25      3.18 o 
 -10   3  12       32.78       34.88      7.26 o 
  -9   3  12       81.14       77.82      6.64 o 
  -8   3  12       39.23       35.78      3.42 o 
  -7   3  12      894.43      857.22     20.84 o 
  -6   3  12      657.27      623.35     20.06 o 
  -5   3  12       52.71       56.60      7.69 o 
  -4   3  12      293.95      271.32      8.71 o 
  -3   3  12      120.32      110.12      5.36 o 
  -2   3  12      207.94      230.07     17.27 o 
  -1   3  12       40.49       42.72      4.52 o 
   0   3  12      134.64      166.56     15.81 o 
   1   3  12      468.26      444.54     15.66 o 
   2   3  12       20.85       31.43      3.64 o 
   3   3  12      147.47      147.05      7.45 o 
   4   3  12      359.82      341.37     12.62 o 
   5   3  12       42.58       45.16      4.65 o 
   6   3  12       46.86       35.26      4.64 o 
   7   3  12      158.01      139.33      8.20 o 
   8   3  12        6.52        9.28      3.34 o 
   9   3  12       18.27       14.54      6.26 o 
  10   3  12        1.81        7.01      3.42 o 
 -16   4  12       12.69        3.41      4.82 o 
 -15   4  12       86.09       93.28      6.82 o 
 -14   4  12       23.93       28.30      4.53 o 
 -13   4  12      422.40      410.93     17.17 o 
 -12   4  12        3.98        1.49      2.74 o 
 -11   4  12      178.98      177.59      7.92 o 
 -10   4  12      689.85      672.42     18.19 o 
  -9   4  12       13.02       13.20      2.95 o 
  -8   4  12        2.96        3.18      2.31 o 
  -7   4  12     1275.71     1172.30     27.75 o 
  -6   4  12      163.82      161.15      6.95 o 
  -5   4  12      805.91      783.47     19.56 o 
  -4   4  12      391.36      415.24     31.63 o 
  -3   4  12      299.73      312.29     12.71 o 
  -2   4  12      554.12      514.06     20.78 o 
  -1   4  12       32.68       43.33      9.18 o 
   0   4  12     1135.29     1139.37     32.68 o 
   1   4  12      572.38      561.97     18.79 o 
   2   4  12       89.07       85.98      8.55 o 
   3   4  12      119.00      128.91      7.12 o 
   4   4  12       15.70       11.82      3.58 o 
   5   4  12       35.83       44.45      4.87 o 
   6   4  12      398.84      405.48     15.16 o 
   7   4  12        4.31        5.55      3.11 o 
   8   4  12        0.05        2.08      3.41 o 
   9   4  12       58.48       57.50      6.09 o 
 -15   5  12      111.57       98.20      7.18 o 
 -14   5  12       18.86       14.16      4.25 o 
 -13   5  12       50.55       37.42      5.07 o 
 -12   5  12       42.88       47.41      5.01 o 
 -11   5  12      228.85      240.24      9.78 o 
 -10   5  12       26.95       27.54      4.00 o 
  -9   5  12       45.58       48.97      7.95 o 
  -8   5  12       49.99       48.88      5.69 o 
  -7   5  12       84.00       84.66      5.46 o 
  -6   5  12      118.70      131.04      6.62 o 
  -5   5  12      326.64      305.44     12.95 o 
  -4   5  12      140.16      151.19      6.74 o 
  -3   5  12      130.25      128.12     31.10 o 
  -2   5  12        6.82       14.59      7.46 o 
  -1   5  12       52.33       44.12      5.17 o 
   0   5  12      166.64      199.11     15.46 o 
   1   5  12      196.84      201.44     14.83 o 
   2   5  12       82.80       76.62      8.50 o 
   3   5  12        0.02       -2.46      2.89 o 
   4   5  12        0.07       -2.43      3.29 o 
   5   5  12       38.89       50.95      7.63 o 
   6   5  12       61.09       59.52      5.81 o 
   7   5  12       82.50       84.10      6.91 o 
   8   5  12      152.38      156.46      9.37 o 
 -14   6  12      217.97      212.88     11.52 o 
 -13   6  12       83.24       81.55      9.17 o 
 -12   6  12      112.55      115.90      7.33 o 
 -11   6  12      219.96      227.77     10.03 o 
 -10   6  12       72.54       70.85      7.54 o 
  -9   6  12       42.54       41.48      8.38 o 
  -8   6  12      285.97      273.13     10.53 o 
  -7   6  12      193.91      195.16      9.75 o 
  -6   6  12       20.48       22.30      3.55 o 
  -5   6  12      111.70      112.55      7.62 o 
  -4   6  12      304.60      340.03     22.80 o 
  -3   6  12        0.34        1.38      2.93 o 
  -2   6  12      542.91      525.21     19.12 o 
  -1   6  12     1067.88     1124.74     33.81 o 
   0   6  12       60.14       60.57     16.18 o 
   1   6  12      375.12      366.92     15.11 o 
   2   6  12      955.67      941.43     29.39 o 
   3   6  12      508.37      525.72     25.98 o 
   4   6  12      463.09      504.97     25.49 o 
   5   6  12       55.45       81.70      9.39 o 
   6   6  12      131.68      143.70     12.57 o 
   7   6  12      166.15      176.13     14.31 o 
 -12   7  12        6.62        5.48      3.61 o 
 -11   7  12        0.26        2.35      3.24 o 
 -10   7  12      147.42      153.86      8.56 o 
  -9   7  12      213.66      224.30     10.17 o 
  -8   7  12        0.62        2.66      3.76 o 
  -7   7  12        1.49        1.62      2.67 o 
  -6   7  12       56.76       58.99      5.24 o 
  -5   7  12       45.46       47.97      4.77 o 
  -4   7  12      239.48      229.73     12.49 o 
  -3   7  12      266.16      243.26     19.28 o 
  -2   7  12      100.59      107.78      8.13 o 
  -1   7  12       70.44       59.91      6.44 o 
   0   7  12       36.14       40.66      5.58 o 
   1   7  12       28.96       33.11     10.39 o 
   2   7  12        6.03       10.48      4.01 o 
   3   7  12      190.55      215.58     15.32 o 
   4   7  12      110.45       99.54     10.78 o 
   5   7  12        6.46        9.10      5.12 o 
  -9   8  12       21.75       22.67      4.59 o 
  -8   8  12      246.52      255.52     11.06 o 
  -7   8  12      234.24      235.11     10.57 o 
  -6   8  12      140.09      159.54      8.45 o 
  -5   8  12       21.82       25.13      5.99 o 
  -4   8  12      173.01      189.25     16.72 o 
  -3   8  12      315.26      314.82     15.43 o 
  -2   8  12        0.06        3.76      3.90 o 
  -1   8  12        0.45        5.10      3.63 o 
   0   8  12        0.16        2.64      6.65 o 
   1   8  12       80.03       61.56     11.10 o 
   2   8  12       44.42       43.84     13.86 o 
 -17   1  13       23.78       31.44      8.15 o 
 -16   1  13       67.52       69.19      9.80 o 
 -15   1  13        0.29        3.06      4.42 o 
 -14   1  13      249.28      247.37     17.23 o 
 -13   1  13      242.92      256.47     17.02 o 
 -12   1  13        4.89        4.48      4.48 o 
 -11   1  13      182.83      171.88     13.03 o 
 -10   1  13      274.52      262.63     16.18 o 
  -9   1  13      610.26      587.56     18.27 o 
  -8   1  13       47.76       43.44      3.97 o 
  -7   1  13      589.82      597.54     27.51 o 
  -6   1  13      233.35      249.51      9.61 o 
  -5   1  13       12.86       10.66      3.21 o 
  -4   1  13      769.90      827.81     18.77 o 
  -3   1  13      926.55      915.27     20.54 o 
  -2   1  13        0.66        0.65      1.66 o 
  -1   1  13      232.06      224.55      8.68 o 
   0   1  13        0.79       -0.61      2.23 o 
   1   1  13       37.90       28.19      3.55 o 
   2   1  13       83.73       86.30      5.57 o 
   3   1  13      169.17      147.50      7.61 o 
   4   1  13      935.62      895.85     25.96 o 
   5   1  13        8.88       12.22      3.11 o 
   6   1  13      146.82      137.62      7.80 o 
   7   1  13      153.30      164.69      8.90 o 
   8   1  13      116.02      132.12      8.14 o 
   9   1  13        2.26        3.12      2.99 o 
  10   1  13       50.99       60.31      6.21 o 
 -17   2  13      160.43      197.37     17.31 o 
 -16   2  13       51.51       61.07     10.09 o 
 -15   2  13        2.19        1.53      4.86 o 
 -14   2  13       89.79       93.95      7.48 o 
 -13   2  13       14.01       13.10      3.88 o 
 -12   2  13      116.48      132.77      8.34 o 
 -11   2  13       27.82       15.95      3.95 o 
 -10   2  13      310.16      303.33      9.90 o 
  -9   2  13      816.20      813.90     20.07 o 
  -8   2  13        3.51        6.29      2.05 o 
  -7   2  13      485.69      494.98     13.38 o 
  -6   2  13      724.39      670.73     16.69 o 
  -5   2  13        3.81        5.92      1.93 o 
  -4   2  13       27.36       25.55      6.76 o 
  -3   2  13      131.90      124.92     13.48 o 
  -2   2  13       70.15       81.43     16.26 o 
  -1   2  13     2187.71     2120.07     44.05 o 
   0   2  13      436.86      456.59     21.24 o 
   1   2  13      133.92      137.32      6.94 o 
   2   2  13      409.74      404.72     13.81 o 
   3   2  13       62.09       59.72      4.96 o 
   4   2  13      164.54      149.68      7.79 o 
   5   2  13       15.82       19.93      4.60 o 
   6   2  13       54.30       74.33      8.76 o 
   7   2  13       23.17       20.13      4.01 o 
   8   2  13       10.55        6.26      3.14 o 
   9   2  13        4.94        6.30      3.16 o 
  10   2  13        0.07        5.52      3.39 o 
 -17   3  13      491.79      553.73     21.98 o 
 -16   3  13      402.48      425.46     32.57 o 
 -15   3  13        6.26        4.70      3.66 o 
 -14   3  13      251.58      232.59     12.01 o 
 -13   3  13      634.63      648.29     18.15 o 
 -12   3  13      306.30      322.42     11.57 o 
 -11   3  13       10.06        7.77      2.75 o 
 -10   3  13      325.65      331.61     10.86 o 
  -9   3  13       39.31       39.71      5.36 o 
  -8   3  13       19.75       22.04      3.72 o 
  -7   3  13      242.16      239.87      8.59 o 
  -6   3  13     2428.77     2352.18     50.31 o 
  -5   3  13      156.82      128.74      5.85 o 
  -4   3  13        2.59        7.02      2.99 o 
  -3   3  13      753.87      747.91     42.07 o 
  -2   3  13      763.64      730.65     56.10 o 
  -1   3  13       61.42       42.77      8.03 o 
   1   3  13     2090.72     1994.16     50.58 o 
   2   3  13        0.51        4.14      2.19 o 
   3   3  13       38.91       53.67      4.80 o 
   4   3  13       53.50       54.78      4.98 o 
   5   3  13      507.94      464.15     16.33 o 
   6   3  13      106.81      102.22      7.00 o 
   7   3  13      718.98      705.67     29.10 o 
   8   3  13       39.08       54.20      5.74 o 
   9   3  13       39.37       50.64      5.78 o 
 -16   4  13      106.66      115.63     20.78 o 
 -15   4  13       53.61       66.14      6.10 o 
 -14   4  13       26.64       27.40      4.44 o 
 -13   4  13        3.56        0.97      2.91 o 
 -12   4  13      135.94      135.21      7.29 o 
 -11   4  13        1.09        0.11      2.40 o 
 -10   4  13       87.63       87.57      5.48 o 
  -9   4  13       52.98       57.98      4.61 o 
  -8   4  13        7.80        6.62      2.60 o 
  -7   4  13      293.64      322.19     19.97 o 
  -6   4  13       36.14       33.97      5.09 o 
  -5   4  13       86.20       67.91      4.55 o 
  -4   4  13      112.45       99.58      6.92 o 
  -3   4  13       28.32       29.20      4.42 o 
  -2   4  13       90.50       88.13     13.31 o 
  -1   4  13     1697.10     1582.18     43.60 o 
   0   4  13      610.07      600.39     47.17 o 
   1   4  13        1.30        0.49      2.86 o 
   2   4  13       27.42       25.61      5.40 o 
   3   4  13       46.49       44.22      6.85 o 
   4   4  13       20.72       31.66      4.22 o 
   5   4  13       19.02       19.89      3.85 o 
   6   4  13       56.37       64.94      5.90 o 
   7   4  13       52.77       51.77     10.74 o 
   8   4  13       15.02       18.16      4.84 o 
 -15   5  13        3.50        1.43      3.73 o 
 -14   5  13       18.98       20.61      4.55 o 
 -13   5  13       63.79       68.45      5.93 o 
 -12   5  13        0.57       -3.99      2.66 o 
 -11   5  13      244.49      256.88     10.48 o 
 -10   5  13      369.19      396.67     13.76 o 
  -9   5  13       12.02       15.61      4.41 o 
  -8   5  13        4.66        4.35      2.67 o 
  -7   5  13       30.72       35.22      3.92 o 
  -6   5  13        5.54        3.66      2.41 o 
  -5   5  13       87.58       87.88      5.32 o 
  -4   5  13      893.36      797.04     41.31 o 
  -3   5  13      203.57      209.02     25.85 o 
  -2   5  13       45.41       45.44      5.44 o 
  -1   5  13        9.22        6.35      3.51 o 
   0   5  13      209.24      212.46     10.73 o 
   1   5  13       18.74       17.95      4.94 o 
   2   5  13       76.13       73.70      8.58 o 
   3   5  13      109.24      103.47      9.91 o 
   4   5  13       25.45       23.29      6.01 o 
   5   5  13       31.78       59.22      8.24 o 
   6   5  13       89.92      105.03     10.95 o 
   7   5  13       52.40       69.07     11.79 o 
 -13   6  13       98.82       95.44     12.47 o 
 -12   6  13       32.18       33.01      4.93 o 
 -11   6  13      134.13      133.79      9.87 o 
 -10   6  13       89.74       89.17      6.39 o 
  -9   6  13       41.25       44.77      5.25 o 
  -8   6  13      201.58      196.27      8.98 o 
  -7   6  13       23.82       25.28      4.91 o 
  -6   6  13      326.27      328.78     11.78 o 
  -5   6  13       32.23       24.26      5.23 o 
  -4   6  13       15.32       14.26      5.40 o 
  -3   6  13      154.64      160.51      9.77 o 
  -2   6  13       56.94       61.65     11.30 o 
  -1   6  13      194.30      208.82     11.18 o 
   0   6  13        8.67        9.27      6.10 o 
   1   6  13       89.87       93.79      7.35 o 
   2   6  13        3.65        8.55      4.54 o 
   3   6  13        6.93        4.34      4.31 o 
   4   6  13       40.21       46.04      7.77 o 
   5   6  13      133.01      140.29     12.63 o 
   6   6  13       14.04       16.01      6.21 o 
 -11   7  13       54.19       47.05      5.79 o 
 -10   7  13       40.51       42.19      5.22 o 
  -9   7  13       96.26      100.15      6.94 o 
  -8   7  13        0.12       -3.47      2.69 o 
  -7   7  13       76.85       84.86      6.24 o 
  -6   7  13      189.40      200.26     13.14 o 
  -5   7  13       43.17       47.33      6.85 o 
  -4   7  13        0.33        5.54      4.02 o 
  -3   7  13      715.70      705.89     37.43 o 
  -2   7  13        7.17       10.32      4.20 o 
  -1   7  13      188.61      204.22     16.16 o 
   0   7  13       43.68       50.28      6.03 o 
   1   7  13       75.83       97.65      7.94 o 
   2   7  13       12.08        8.44      4.65 o 
   3   7  13       81.45       88.44     10.43 o 
   4   7  13      190.60      220.00     16.16 o 
  -8   8  13       55.33       59.84      7.22 o 
  -7   8  13        8.23       10.13      3.58 o 
  -6   8  13        2.86        0.18      4.52 o 
  -5   8  13       68.54       75.44      9.60 o 
  -4   8  13       15.63       20.03      7.04 o 
  -3   8  13       26.94       30.82      6.12 o 
  -2   8  13       63.78       63.09     12.17 o 
  -1   8  13       69.59       68.71      7.36 o 
   0   8  13       64.21       53.79      7.53 o 
  -8   0  14      871.35      827.25     35.95 o 
  -7   0  14       27.92       45.84      6.33 o 
  -6   0  14      774.44      792.05     33.99 o 
  -5   0  14     1045.77      931.44     30.61 o 
  -4   0  14      272.86      252.17     18.16 o 
  -3   0  14       56.36       52.14      5.58 o 
  -2   0  14        1.27        2.51      2.57 o 
  -1   0  14      936.73      848.84     33.55 o 
   0   0  14       50.03       44.25      5.46 o 
   1   0  14     1017.61      941.64     37.31 o 
   2   0  14        0.37        1.01      3.15 o 
   3   0  14       81.96       71.27      7.54 o 
   4   0  14       34.53       34.80      5.98 o 
   5   0  14      299.65      336.82     18.64 o 
   6   0  14       56.49       50.64      7.28 o 
   7   0  14      148.63      161.07     12.83 o 
   8   0  14      357.57      312.71     19.02 o 
   9   0  14        1.38        4.88      4.57 o 
 -17   1  14       42.15       58.35      9.94 o 
 -16   1  14       91.66      109.13     12.11 o 
 -15   1  14       25.30       27.72      7.05 o 
 -14   1  14        0.61        3.29      4.88 o 
 -13   1  14        1.90        6.91      5.06 o 
 -12   1  14       21.96       18.27      5.66 o 
 -11   1  14        2.37        6.68      4.45 o 
 -10   1  14      208.25      207.80     14.57 o 
  -9   1  14      247.39      214.71     14.42 o 
  -8   1  14      141.62      116.69      6.55 o 
  -7   1  14        1.21        0.81      2.64 o 
  -6   1  14      110.64      102.58      5.85 o 
  -5   1  14      430.99      434.15     14.36 o 
  -4   1  14      285.77      273.48     10.46 o 
  -3   1  14       31.67       20.77      3.88 o 
  -2   1  14     1017.23     1039.81     27.98 o 
  -1   1  14     1988.41     1903.95     48.06 o 
   0   1  14      282.13      224.25      9.14 o 
   1   1  14        0.63       -0.92      1.90 o 
   2   1  14        4.24        4.02      2.41 o 
   3   1  14      215.48      203.69     15.75 o 
   4   1  14      101.54       87.24      6.04 o 
   5   1  14      128.23      111.31      7.06 o 
   6   1  14        7.97       12.10      3.46 o 
   7   1  14        1.12        5.95      2.99 o 
   8   1  14       26.75       26.17      5.22 o 
   9   1  14        0.14        5.49      3.19 o 
 -17   2  14       36.83       32.17      9.08 o 
 -16   2  14      171.27      191.68     16.44 o 
 -15   2  14       52.88       57.66      9.80 o 
 -14   2  14       26.57       34.91      8.06 o 
 -13   2  14      292.51      303.70     19.77 o 
 -12   2  14      938.08      962.21     30.50 o 
 -11   2  14      579.42      573.64     20.20 o 
 -10   2  14        9.47        7.45      2.39 o 
  -9   2  14      632.19      603.82     29.32 o 
  -8   2  14       45.18       44.27      3.68 o 
  -7   2  14       66.85       71.13      8.61 o 
  -6   2  14      541.57      489.49     31.68 o 
  -5   2  14       83.47      106.54      9.68 o 
  -4   2  14      209.75      219.87      9.60 o 
  -3   2  14      349.44      327.92     18.05 o 
  -2   2  14      368.02      358.13     20.49 o 
  -1   2  14        2.81        3.15      3.06 o 
   0   2  14      373.34      388.93     13.24 o 
   1   2  14      573.48      622.35     19.12 o 
   2   2  14      345.61      362.43     13.08 o 
   3   2  14       30.21       35.90      4.14 o 
   4   2  14       93.10       89.47      6.19 o 
   5   2  14      110.73      120.89      7.43 o 
   6   2  14       38.68       37.17      4.66 o 
   7   2  14       78.91       77.35      6.37 o 
   8   2  14       50.45       45.52      5.38 o 
   9   2  14      148.17      152.11      9.38 o 
 -16   3  14       12.37       16.48      7.44 o 
 -15   3  14        9.78       12.71      4.50 o 
 -14   3  14       10.84        9.65      4.27 o 
 -13   3  14        9.21        5.11      3.09 o 
 -12   3  14       23.22       18.41      3.46 o 
 -11   3  14        2.54       -1.63      2.01 o 
 -10   3  14       18.85       14.70      2.98 o 
  -9   3  14       21.64       18.50      3.12 o 
  -8   3  14      428.78      382.29     11.74 o 
  -7   3  14        0.78       -0.07      1.97 o 
  -6   3  14      106.58      100.74      5.99 o 
  -5   3  14      107.84      111.39      5.52 o 
  -4   3  14      212.80      194.14      9.42 o 
  -3   3  14       29.16       30.77      4.46 o 
  -2   3  14       22.81       20.68      7.11 o 
  -1   3  14      153.99      166.27     11.71 o 
   0   3  14       85.10       76.30      7.86 o 
   1   3  14       17.26       15.87      4.71 o 
   2   3  14       75.22       66.96      7.50 o 
   3   3  14       69.11       58.07      5.06 o 
   4   3  14       18.24       14.41      3.42 o 
   5   3  14      255.81      258.74     16.84 o 
   6   3  14       26.64       35.58      4.64 o 
   7   3  14       79.05       98.83      9.73 o 
   8   3  14       11.61       22.25      4.32 o 
 -15   4  14      107.00      113.33      9.42 o 
 -14   4  14        0.11       -1.16      2.87 o 
 -13   4  14      516.51      577.78     24.09 o 
 -12   4  14      357.65      381.12     12.99 o 
 -11   4  14       60.79       61.52      5.14 o 
 -10   4  14       86.07       82.18      5.57 o 
  -9   4  14      609.61      609.78     17.07 o 
  -8   4  14        0.18        0.04      2.14 o 
  -7   4  14     1752.69     1612.10     38.97 o 
  -6   4  14        3.88        1.11      2.71 o 
  -5   4  14      246.83      251.32     16.71 o 
  -4   4  14       14.53       11.95      3.76 o 
  -3   4  14      998.26     1028.25     30.68 o 
  -2   4  14     2296.81     2441.10    166.96 o 
  -1   4  14       49.81       69.21      7.80 o 
   0   4  14      344.39      327.74     18.21 o 
   1   4  14      206.18      191.15     13.38 o 
   2   4  14      271.48      260.87     16.30 o 
   3   4  14        6.65        4.86      4.13 o 
   4   4  14      778.66      820.14     36.36 o 
   5   4  14       37.08       32.66      4.57 o 
   6   4  14       17.45       21.77      5.66 o 
   7   4  14       38.43       47.44      5.58 o 
 -14   5  14       98.89       89.87      7.04 o 
 -13   5  14      226.47      240.92     10.50 o 
 -12   5  14       36.02       32.52      4.60 o 
 -11   5  14       31.35       29.97      4.42 o 
 -10   5  14       85.47       81.78      7.92 o 
  -9   5  14        9.74        5.29      2.87 o 
  -8   5  14       49.37       48.25      4.63 o 
  -7   5  14       59.93       63.60      8.39 o 
  -6   5  14       14.26        9.91      4.42 o 
  -5   5  14       27.87       23.09      4.45 o 
  -4   5  14        0.01       -2.24      4.34 o 
  -3   5  14      288.09      289.52     15.64 o 
  -2   5  14      212.42      236.58     17.43 o 
  -1   5  14      242.79      241.03     29.60 o 
   0   5  14       29.32       28.90      5.98 o 
   1   5  14        0.51        0.75      3.73 o 
   2   5  14       14.13       16.18      5.49 o 
   3   5  14        7.56        9.25      4.54 o 
   4   5  14        4.27        3.29      4.13 o 
   5   5  14        0.39        3.38      4.36 o 
   6   5  14      251.01      265.03     18.06 o 
 -13   6  14        5.10        4.93      3.67 o 
 -12   6  14       79.93       70.85      6.98 o 
 -11   6  14        0.47       -2.86      3.22 o 
 -10   6  14      201.39      193.78     17.74 o 
  -9   6  14      196.65      206.96      9.50 o 
  -8   6  14      131.12      127.17      7.25 o 
  -7   6  14       38.99       40.73      4.63 o 
  -6   6  14      333.69      336.97     15.38 o 
  -5   6  14        2.22        2.88      3.76 o 
  -4   6  14      337.69      339.03     14.85 o 
  -3   6  14      195.74      180.44     10.61 o 
  -2   6  14        0.61        5.01      3.95 o 
  -1   6  14      348.57      349.16     24.91 o 
   0   6  14      183.70      172.92     13.21 o 
   1   6  14       53.02       74.88      9.02 o 
   2   6  14       28.73       39.05      7.28 o 
   3   6  14       86.80      118.24     11.21 o 
   4   6  14       39.97       45.17      7.89 o 
 -10   7  14       10.17        8.06      3.81 o 
  -9   7  14       12.77       10.90      3.97 o 
  -8   7  14        1.98        1.70      3.03 o 
  -7   7  14        6.48        8.85      4.96 o 
  -6   7  14       83.64       82.81      8.09 o 
  -5   7  14        1.27        1.90      4.14 o 
  -4   7  14      124.94      146.98     10.38 o 
  -3   7  14       36.29       39.08      5.90 o 
  -2   7  14      108.49      106.21      8.50 o 
  -1   7  14        0.04        1.66      5.45 o 
   0   7  14        0.03        1.29      6.47 o 
   1   7  14        0.08        4.39      4.91 o 
   2   7  14        1.08       -1.53      3.96 o 
  -4   8  14      271.47      270.50     14.66 o 
 -17   1  15      104.51      133.61     14.02 o 
 -16   1  15       39.21       36.76      8.53 o 
 -15   1  15      270.95      283.87     19.91 o 
 -14   1  15       42.01       42.77      8.24 o 
 -13   1  15       26.36       29.22      7.20 o 
 -12   1  15      127.91      140.06     12.46 o 
 -11   1  15       61.61       49.86      7.69 o 
 -10   1  15        2.14       -4.64      3.09 o 
  -9   1  15      419.08      413.12     22.40 o 
  -8   1  15      822.02      755.17     34.45 o 
  -7   1  15      159.55      157.80      7.96 o 
  -6   1  15       27.34       31.77      3.74 o 
  -5   1  15      846.58      801.02     19.35 o 
  -4   1  15     1102.58     1067.06     29.96 o 
  -3   1  15      187.19      193.24     11.79 o 
  -2   1  15      146.27      161.07      7.50 o 
  -1   1  15      330.31      350.09     13.35 o 
   0   1  15        3.47        3.30      2.22 o 
   1   1  15      252.97      244.29     10.09 o 
   2   1  15      377.22      360.61     13.21 o 
   3   1  15      103.94      104.62      6.69 o 
   4   1  15       77.14       82.33      6.16 o 
   5   1  15      278.29      297.93     12.52 o 
   6   1  15      353.36      359.35     14.38 o 
   7   1  15       46.07       58.07      8.09 o 
   8   1  15       11.46        7.03      3.30 o 
 -16   2  15       56.79       75.81     11.62 o 
 -15   2  15       11.36       -0.75      5.95 o 
 -14   2  15      127.18      114.02     12.77 o 
 -13   2  15      182.61      199.02     15.87 o 
 -12   2  15       11.53       14.39      6.21 o 
 -11   2  15       27.53       28.47      6.85 o 
 -10   2  15       75.43       75.40      9.31 o 
  -9   2  15      300.63      241.27     10.69 o 
  -8   2  15      211.82      204.15      9.67 o 
  -7   2  15      357.07      312.00     12.08 o 
  -6   2  15        4.60        0.99      4.52 o 
  -5   2  15       83.94       79.25      5.81 o 
  -4   2  15       58.35       52.55     12.82 o 
  -3   2  15        2.05        6.68      3.38 o 
  -2   2  15      819.08      792.51     32.86 o 
  -1   2  15       62.04       56.36      6.91 o 
   0   2  15      119.73      116.42      9.74 o 
   1   2  15        4.09        2.60      2.28 o 
   2   2  15        2.90        5.40      3.63 o 
   3   2  15      125.66      112.71      6.95 o 
   4   2  15       30.96       39.95      4.68 o 
   5   2  15        8.72        7.04      3.47 o 
   6   2  15      134.85      144.97      8.63 o 
   7   2  15       22.61       38.90      5.08 o 
 -16   3  15      167.09      170.87     17.08 o 
 -15   3  15      448.14      497.02     33.15 o 
 -14   3  15      257.79      320.07     18.90 o 
 -13   3  15      279.15      333.28     22.85 o 
 -12   3  15      733.34      771.58     26.23 o 
 -11   3  15      444.54      463.68     14.07 o 
 -10   3  15        1.11        1.62      2.78 o 
  -9   3  15        0.21       -1.09      1.97 o 
  -8   3  15        1.68        3.76      2.39 o 
  -7   3  15       40.45       51.86     13.44 o 
  -6   3  15      183.65      182.87     10.15 o 
  -5   3  15      106.36      118.05      7.75 o 
  -4   3  15       78.35       78.18      8.01 o 
  -3   3  15     1085.70     1108.25     80.68 o 
  -2   3  15      849.91      782.31     33.12 o 
  -1   3  15       77.93       62.51      7.51 o 
   0   3  15       42.82       39.83      6.21 o 
   1   3  15        1.58       -0.09      2.86 o 
   2   3  15       77.12       86.42      8.93 o 
   3   3  15       93.50       93.84      9.71 o 
   4   3  15        8.96       15.95      3.57 o 
   5   3  15       93.87      100.32      7.09 o 
   6   3  15        0.98        1.59      6.11 o 
   7   3  15       30.14       46.06     10.27 o 
 -15   4  15        9.14       -1.18      3.78 o 
 -14   4  15        0.11       -4.92      3.28 o 
 -13   4  15      188.94      188.02     10.20 o 
 -12   4  15      141.08      147.48      7.80 o 
 -11   4  15        9.57        8.88      3.02 o 
 -10   4  15        4.86        3.18      2.73 o 
  -9   4  15        1.15        1.63      2.36 o 
  -8   4  15       88.80       80.63      5.42 o 
  -7   4  15        3.56        1.91      2.48 o 
  -6   4  15       65.57       66.47      6.27 o 
  -5   4  15       30.48       25.25      5.56 o 
  -4   4  15        0.13        0.84      3.19 o 
  -3   4  15      172.95      185.45     11.30 o 
  -2   4  15      470.44      517.97     25.03 o 
  -1   4  15       42.04       37.72      6.36 o 
   0   4  15       38.29       40.84      6.59 o 
   1   4  15       61.27       58.12      7.89 o 
   2   4  15        2.65        1.56      3.87 o 
   3   4  15       74.12       77.75      9.25 o 
   4   4  15       28.35       29.57      6.73 o 
   5   4  15        3.45        4.39      4.45 o 
   6   4  15        7.72        8.76      5.46 o 
 -13   5  15       23.09       20.90      7.55 o 
 -12   5  15       78.86       90.50      6.73 o 
 -11   5  15       48.02       51.85      5.09 o 
 -10   5  15        2.07        2.68      2.97 o 
  -9   5  15       78.53       75.92      8.59 o 
  -8   5  15      584.03      599.92     17.45 o 
  -7   5  15      279.61      266.19     10.23 o 
  -6   5  15       79.38       83.49     16.49 o 
  -5   5  15      988.28     1002.64     31.14 o 
  -4   5  15      367.98      379.00     21.03 o 
  -3   5  15        0.40        1.17      3.93 o 
  -2   5  15      243.99      280.26     13.09 o 
  -1   5  15      283.18      319.59     18.58 o 
   0   5  15       80.66       92.02      9.60 o 
   1   5  15       67.48       73.55      8.84 o 
   2   5  15      241.47      257.25     16.88 o 
   3   5  15      238.06      252.46     16.82 o 
   4   5  15        0.62        7.66      4.83 o 
   5   5  15      191.80      210.58     15.81 o 
 -12   6  15        0.02       -1.30      3.07 o 
 -11   6  15        3.58        1.88      3.10 o 
 -10   6  15       86.24       86.27      6.61 o 
  -9   6  15        0.03       -1.19      2.78 o 
  -8   6  15       36.50       33.89      4.57 o 
  -7   6  15        5.67        2.05      4.24 o 
  -6   6  15        0.67        1.69      5.95 o 
  -5   6  15       97.85       92.86     13.90 o 
  -4   6  15      381.40      376.90     16.26 o 
  -3   6  15      216.38      227.64     27.08 o 
  -2   6  15       56.46       70.73      7.06 o 
  -1   6  15       22.99       19.13      6.07 o 
   0   6  15       75.94       74.97      9.19 o 
   1   6  15        3.95        7.28      4.68 o 
   2   6  15        0.32        1.16      4.45 o 
   3   6  15       82.32       74.62      9.80 o 
  -9   7  15      229.98      232.77     12.90 o 
  -8   7  15      357.38      395.11     18.31 o 
  -7   7  15       39.89       49.75      7.25 o 
  -6   7  15       27.72       25.12      8.61 o 
  -5   7  15      157.98      164.19     13.96 o 
  -4   7  15       75.77       84.02     13.81 o 
  -3   7  15       17.54       21.13      5.02 o 
  -2   7  15       53.56       43.86      6.40 o 
  -1   7  15       40.72       49.31      6.53 o 
   0   7  15        4.44        1.97      4.19 o 
 -16   0  16      568.89      597.05     32.54 o 
 -15   0  16      114.90      140.11     13.73 o 
 -14   0  16        8.82       15.35      6.04 o 
 -13   0  16      254.14      250.23     17.34 o 
 -12   0  16        0.80        1.16      4.08 o 
 -11   0  16     1153.19     1117.74     48.44 o 
 -10   0  16      554.41      512.45     26.16 o 
  -9   0  16        3.98        6.47      4.16 o 
  -8   0  16      404.98      381.73     20.72 o 
  -7   0  16        4.65        1.94      4.16 o 
  -6   0  16      297.31      300.84     17.23 o 
  -3   0  16      758.39      656.04     27.51 o 
  -2   0  16      112.00      119.22      9.16 o 
  -1   0  16      322.05      373.55     18.70 o 
   0   0  16      141.68      151.42     10.84 o 
   1   0  16       60.72       49.07      6.71 o 
   2   0  16      331.38      361.99     19.28 o 
   3   0  16      780.52      791.09     34.19 o 
   4   0  16       35.75       37.25      6.50 o 
   5   0  16      124.88      132.77     11.33 o 
   6   0  16      104.85      115.09     10.81 o 
   7   0  16      167.39      232.95     16.44 o 
 -16   1  16       59.44       74.97     11.47 o 
 -15   1  16       28.66       26.39      7.72 o 
 -14   1  16      199.59      232.46     17.40 o 
 -13   1  16       31.75       41.13      8.15 o 
 -12   1  16       60.96       51.82      8.32 o 
 -11   1  16      160.29      162.92     13.73 o 
 -10   1  16      455.86      415.66     23.35 o 
  -9   1  16      284.56      270.66     17.25 o 
  -8   1  16       67.88       49.10      7.66 o 
  -7   1  16      351.65      311.24     18.32 o 
  -6   1  16      405.63      375.87     11.13 o 
  -5   1  16      794.22      703.52     21.51 o 
  -4   1  16       17.36       24.65      4.74 o 
  -3   1  16       85.11       91.65      8.24 o 
  -2   1  16      213.60      211.21     12.98 o 
  -1   1  16        5.78        9.93      2.65 o 
   0   1  16        4.93        7.40      2.57 o 
   1   1  16       52.73       50.81      4.76 o 
   2   1  16        1.46        2.78      2.42 o 
   3   1  16       38.58       40.63      4.99 o 
   4   1  16        0.26        0.49      2.55 o 
   5   1  16        4.98        9.56      3.39 o 
   6   1  16        0.02        2.81      2.81 o 
   7   1  16       15.01       15.58      4.14 o 
 -16   2  16      157.50      169.65     16.65 o 
 -15   2  16      182.10      208.50     17.83 o 
 -14   2  16      500.98      561.38     30.90 o 
 -13   2  16       65.66       85.69     11.24 o 
 -12   2  16      230.65      224.85     16.85 o 
 -11   2  16      481.31      506.90     27.40 o 
 -10   2  16      221.32      252.69     17.34 o 
  -9   2  16      167.98      155.61     13.18 o 
  -8   2  16      646.39      640.31     20.85 o 
  -7   2  16      616.31      618.60     19.91 o 
  -6   2  16       99.20       87.85      8.57 o 
  -5   2  16       32.83       39.09      4.68 o 
  -4   2  16      179.06      173.47     11.79 o 
  -3   2  16      169.98      207.69     13.03 o 
  -2   2  16       26.93       15.95      4.48 o 
  -1   2  16      734.80      713.23     30.95 o 
   0   2  16      506.99      496.30     24.07 o 
   1   2  16       38.50       31.24      5.87 o 
   2   2  16      136.16      124.67      7.34 o 
   3   2  16       29.58       24.80      3.94 o 
   4   2  16        0.83       -0.29      2.47 o 
   5   2  16       83.82       87.85      6.76 o 
   6   2  16       61.76       68.76      6.34 o 
 -15   3  16       27.10       36.68     10.20 o 
 -14   3  16        1.13        0.61      6.33 o 
 -13   3  16       22.99       24.78      5.00 o 
 -12   3  16        1.46        0.01      3.38 o 
 -11   3  16       30.86       22.92      6.63 o 
 -10   3  16       73.14       71.49     11.20 o 
  -9   3  16       10.62        5.81      2.72 o 
  -8   3  16        0.96        1.08      2.27 o 
  -7   3  16      110.95       70.46     10.35 o 
  -6   3  16        2.89        5.35      3.00 o 
  -5   3  16       55.96       65.88      9.80 o 
  -4   3  16      170.42      182.40      9.66 o 
  -3   3  16        5.75        2.23      3.50 o 
  -2   3  16       98.48      110.84      9.60 o 
  -1   3  16      103.39      107.63      9.86 o 
   0   3  16       19.98       21.56      5.40 o 
   1   3  16        1.12        0.26      3.18 o 
   2   3  16        0.04        2.31      3.50 o 
   3   3  16        3.10        4.97      4.02 o 
   4   3  16       40.19       53.09      8.15 o 
   5   3  16       47.97       52.03      5.51 o 
   6   3  16      117.11      146.98      9.08 o 
 -14   4  16      156.74      144.30     13.12 o 
 -13   4  16      125.43      124.53      9.46 o 
 -12   4  16        4.90        4.70      3.06 o 
 -11   4  16        6.43        6.27      3.07 o 
 -10   4  16       14.41       14.95      3.42 o 
  -9   4  16        3.98        1.46      2.59 o 
  -8   4  16        0.09        1.08      2.56 o 
  -7   4  16       44.41       41.70     12.59 o 
  -6   4  16       78.24       72.28      6.61 o 
  -5   4  16      251.82      277.61     12.92 o 
  -4   4  16      126.28      161.12     17.30 o 
  -3   4  16        3.57        3.12      3.82 o 
  -2   4  16        2.25        0.32      3.06 o 
  -1   4  16       33.23       50.81      7.60 o 
   0   4  16      289.45      282.34     17.17 o 
   1   4  16       27.49       40.12      6.99 o 
   2   4  16      185.55      191.62     14.34 o 
   3   4  16       86.50       98.58     10.23 o 
   4   4  16       49.21       55.66      8.50 o 
   5   4  16       49.77       48.96      8.35 o 
 -13   5  16      345.49      407.59     14.55 o 
 -12   5  16        3.25        1.71      4.30 o 
 -11   5  16        0.91       -1.72      2.86 o 
 -10   5  16        2.48       -1.90      2.68 o 
  -9   5  16        1.32        0.91      4.66 o 
  -8   5  16      296.20      281.57     13.99 o 
  -7   5  16       26.94       24.13      5.73 o 
  -6   5  16        1.79      -11.18      7.46 o 
  -5   5  16        3.50        6.05      4.07 o 
  -4   5  16       63.33       62.04      6.79 o 
  -3   5  16       60.01       58.09     10.20 o 
  -2   5  16       31.73       17.54      5.46 o 
  -1   5  16        0.16        0.61      3.38 o 
   0   5  16        0.00       -0.12      3.70 o 
   1   5  16        7.68       10.09      4.97 o 
   2   5  16       11.29        5.90      4.62 o 
   3   5  16       45.45       47.72      8.21 o 
 -10   6  16      194.15      224.72     10.33 o 
  -9   6  16       31.41       34.77      9.04 o 
  -8   6  16      354.02      326.93     15.92 o 
  -7   6  16      264.14      268.28     14.22 o 
  -6   6  16        2.57       -2.60      5.07 o 
  -5   6  16       77.05       75.81     13.32 o 
  -4   6  16      939.56      958.25     31.12 o 
  -3   6  16      154.86      182.23     19.88 o 
  -2   6  16      136.68      155.66     13.18 o 
  -1   6  16      258.05      263.38     17.80 o 
   0   6  16       15.16       20.29      6.39 o 
   1   6  16        7.36        9.10      5.40 o 
  -5   7  16        6.65        6.20      5.19 o 
  -4   7  16      126.57      125.49     15.87 o 
 -15   1  17        5.70        1.36      6.13 o 
 -14   1  17      107.42      126.36     13.09 o 
 -13   1  17      105.65      140.87     13.81 o 
 -12   1  17        0.11        5.09      5.23 o 
 -11   1  17       63.57       52.66      8.58 o 
 -10   1  17      308.99      324.10     19.94 o 
  -9   1  17      104.05      126.53     11.62 o 
  -8   1  17       28.16       29.49      4.87 o 
  -7   1  17      334.88      318.93     13.15 o 
  -6   1  17      533.00      500.66     25.40 o 
  -5   1  17       10.98       15.06      4.13 o 
  -4   1  17      435.03      424.74     20.55 o 
  -3   1  17       80.53       78.47      7.95 o 
  -2   1  17        0.94        2.08      2.86 o 
  -1   1  17       30.88       45.09      6.36 o 
   0   1  17      108.92      110.98      9.86 o 
   1   1  17      202.63      200.73      9.56 o 
   2   1  17        0.03        0.36      2.38 o 
   3   1  17      182.27      197.25      9.88 o 
   4   1  17      149.60      141.90      8.37 o 
   5   1  17       38.88       43.69      5.29 o 
 -15   2  17       80.68      105.66     13.03 o 
 -14   2  17        3.75        2.51      6.59 o 
 -13   2  17        3.07        1.59      6.01 o 
 -12   2  17      109.68       97.20     11.91 o 
 -11   2  17        7.30        4.54      5.81 o 
 -10   2  17      181.42      163.12     14.02 o 
  -9   2  17        0.55        0.75      5.00 o 
  -8   2  17       38.57       23.70      6.79 o 
  -7   2  17      100.83       77.94      9.19 o 
  -6   2  17        3.59        4.91      4.68 o 
  -5   2  17       30.83       33.76      5.81 o 
  -4   2  17      330.05      299.85     16.68 o 
  -3   2  17       30.55       19.51      4.91 o 
  -2   2  17        0.04        2.20      3.44 o 
  -1   2  17        0.01       -0.87      3.03 o 
   0   2  17        4.02        7.37      4.22 o 
   1   2  17       85.79       90.20      9.45 o 
   2   2  17        0.23       -2.31      3.27 o 
   3   2  17       99.85      107.29      7.28 o 
   4   2  17       78.60       81.60      6.55 o 
   5   2  17       11.18       22.95      4.21 o 
 -14   3  17      163.93      152.51     15.72 o 
 -13   3  17       49.68       50.55     10.35 o 
 -12   3  17      152.24      131.88     14.16 o 
 -11   3  17       15.27       14.42      7.63 o 
 -10   3  17      232.62      221.30     17.31 o 
  -9   3  17      439.01      359.19     14.76 o 
  -8   3  17        0.11       -0.04      3.31 o 
  -7   3  17      849.86      844.59     40.17 o 
  -6   3  17      432.89      449.11     16.89 o 
  -5   3  17       72.49       66.84      6.24 o 
  -4   3  17      105.50       97.98      9.13 o 
  -3   3  17      436.51      461.70     23.21 o 
  -2   3  17        0.82       -2.43      3.18 o 
  -1   3  17        9.34        6.68      4.28 o 
   0   3  17      175.80      189.74     13.67 o 
   1   3  17      158.41      167.28     12.86 o 
   2   3  17       34.30       38.35      7.20 o 
   3   3  17      103.03      100.46     10.69 o 
   4   3  17      418.40      449.16     24.60 o 
 -13   4  17       84.25      102.26     15.69 o 
 -12   4  17       31.65       28.81      5.42 o 
 -11   4  17       78.34       65.91      5.59 o 
 -10   4  17       18.04       11.36      3.34 o 
  -9   4  17       41.56       36.40      4.42 o 
  -8   4  17       11.85       15.33      4.90 o 
  -7   4  17       61.18       62.56     16.85 o 
  -6   4  17       32.79       28.18     14.23 o 
  -5   4  17       35.96       28.55      5.21 o 
  -4   4  17        1.79        1.91      3.73 o 
  -3   4  17        0.66        0.14      3.58 o 
  -2   4  17      112.64      104.51     10.43 o 
  -1   4  17      110.39      104.71     10.55 o 
   0   4  17       47.21       56.76      7.98 o 
   1   4  17        1.76        6.88      4.65 o 
   2   4  17        3.72       -0.03      3.61 o 
   3   4  17        6.65       -0.87      3.90 o 
 -11   5  17       15.93       16.96      3.98 o 
 -10   5  17       66.70       68.61      7.16 o 
  -9   5  17       67.63       74.08      8.05 o 
  -8   5  17        0.95       -0.86      3.96 o 
  -7   5  17        1.26        0.35      4.44 o 
  -6   5  17       17.30       25.00     10.26 o 
  -5   5  17      183.94      215.82     17.38 o 
  -4   5  17      205.16      251.00     20.27 o 
  -3   5  17      139.50      150.32     12.51 o 
  -2   5  17      229.00      266.24     17.31 o 
  -1   5  17       39.93       55.49      8.44 o 
   0   5  17       56.64       54.28      8.58 o 
   1   5  17       27.23       32.92      7.14 o 
  -8   6  17        8.42        6.20      5.15 o 
  -7   6  17        4.04        1.63     10.53 o 
  -6   6  17       40.15       36.32      6.85 o 
  -5   6  17        8.52        9.10      8.70 o 
  -4   6  17        1.10        2.45      3.54 o 
  -3   6  17       44.01       43.18      8.12 o 
  -2   6  17       30.18       34.31      7.49 o 
 -14   0  18        9.54       15.14      6.39 o 
 -13   0  18      323.73      330.40     21.62 o 
 -12   0  18      444.66      501.90     27.75 o 
 -11   0  18       69.79       81.36     10.09 o 
 -10   0  18        7.64       16.13      5.84 o 
  -9   0  18      108.86      132.98     12.02 o 
  -8   0  18       96.80      111.33     11.07 o 
  -1   0  18       21.58       15.98      4.77 o 
   0   0  18      153.96      148.90     11.50 o 
   1   0  18        0.99        2.08      3.55 o 
   2   0  18      204.73      207.95     14.48 o 
   3   0  18        2.96        3.01      4.02 o 
   4   0  18       27.32       17.69      5.84 o 
 -14   1  18       46.27       40.81      8.96 o 
 -13   1  18      137.23      160.29     15.14 o 
 -12   1  18        0.90       -3.67      4.51 o 
 -11   1  18       11.62        2.06      3.13 o 
 -10   1  18       24.96       32.34      4.91 o 
  -9   1  18        4.99        2.49      3.03 o 
  -8   1  18      133.46      110.14     11.56 o 
  -7   1  18       16.90        9.42      5.90 o 
  -4   1  18       19.60       16.07      4.65 o 
  -3   1  18       14.85       11.01      4.34 o 
  -2   1  18        9.23        8.27      4.05 o 
  -1   1  18       24.58       35.72      6.16 o 
   0   1  18       19.95       30.84      6.16 o 
   1   1  18        0.83        0.03      3.53 o 
   2   1  18        5.31        3.24      2.69 o 
   3   1  18       31.80       35.43      6.66 o 
   4   1  18       65.85       60.30      6.09 o 
 -14   2  18       17.43       13.44      7.51 o 
 -13   2  18      187.50      180.14     16.24 o 
 -12   2  18       16.24        1.73      6.50 o 
 -11   2  18        0.14       -6.27      4.62 o 
 -10   2  18      247.38      239.10     17.92 o 
  -9   2  18       86.10       91.27     11.45 o 
  -8   2  18        1.78       -2.02      6.10 o 
  -7   2  18        8.90        8.29      6.97 o 
  -6   2  18      147.17      157.95     11.47 o 
  -5   2  18       79.34       81.24      8.55 o 
  -4   2  18        0.00       -2.66      3.01 o 
  -3   2  18      140.09      153.93     11.76 o 
  -2   2  18      298.33      325.23     18.41 o 
  -1   2  18        0.23        1.53      3.64 o 
   0   2  18      130.81      146.36     11.82 o 
   1   2  18      168.42      175.46     13.24 o 
   2   2  18      148.25      162.89     13.24 o 
   3   2  18       10.77       17.49      5.90 o 
 -13   3  18       16.01       10.38      8.70 o 
 -12   3  18       17.04        2.57      7.77 o 
 -11   3  18      122.98      109.19     13.29 o 
 -10   3  18        6.16       -0.40      6.99 o 
  -9   3  18       23.77       22.02      8.21 o 
  -8   3  18      150.67      140.99      9.34 o 
  -7   3  18      200.48      195.95     10.39 o 
  -6   3  18       23.92       24.08      4.78 o 
  -5   3  18        7.94        8.55      4.31 o 
  -4   3  18        9.32        7.25      4.36 o 
  -3   3  18       59.45       69.65      8.53 o 
  -2   3  18        0.30        5.12      3.87 o 
  -1   3  18        5.14        7.54      4.42 o 
   0   3  18       13.59       15.43      5.55 o 
   1   3  18        0.41        3.84      4.05 o 
   2   3  18        8.09       12.31      5.55 o 
   3   3  18        1.30        5.38      4.77 o 
 -12   4  18      468.97      483.91     29.29 o 
 -11   4  18       48.61       42.53      6.26 o 
 -10   4  18      341.30      321.96     20.54 o 
  -9   4  18      624.18      645.89     23.18 o 
  -8   4  18      133.92      144.46      9.96 o 
  -7   4  18        1.13      -11.31      7.54 o 
  -6   4  18       27.86       25.78     10.81 o 
  -5   4  18       12.05       16.71      5.58 o 
  -4   4  18       16.72       15.14      5.29 o 
  -3   4  18      125.12      152.37     12.60 o 
  -2   4  18      190.79      197.31     14.65 o 
  -1   4  18        5.08        4.13      4.83 o 
   0   4  18      106.46      102.14     10.84 o 
   1   4  18      487.44      529.27     27.40 o 
  -9   5  18        0.52       -6.62      5.49 o 
  -8   5  18       29.62       24.37      5.86 o 
  -7   5  18        9.64       -1.24      4.22 o 
  -6   5  18       35.06       55.75     12.43 o 
  -5   5  18       86.29       86.62     10.09 o 
  -4   5  18       32.77       26.94      6.85 o 
  -3   5  18        0.58        1.65      4.22 o 
  -2   5  18       62.03       77.83      9.91 o 
  -1   5  18        1.23        2.25      4.62 o 
 -13   1  19       43.21       54.66      6.60 o 
 -12   1  19      218.25      244.34     12.88 o 
 -11   1  19      156.62      148.22      9.71 o 
 -10   1  19       20.67       33.14      5.25 o 
  -9   1  19      223.44      229.10     17.14 o 
  -2   1  19       81.21       85.40      8.99 o 
  -1   1  19       61.56       59.88      7.89 o 
   0   1  19       53.11       55.98      7.92 o 
   1   1  19       57.57       70.58      8.90 o 
   2   1  19      212.94      234.88     16.30 o 
 -13   2  19       27.22       25.40      8.44 o 
 -12   2  19       20.47       20.90      7.80 o 
 -11   2  19       28.93       15.95      7.31 o 
 -10   2  19       33.16       28.76      8.09 o 
  -9   2  19       28.18        9.42      7.60 o 
  -8   2  19       28.31       24.39      8.50 o 
  -5   2  19      107.56      128.61     10.90 o 
  -4   2  19       90.29       83.73      9.02 o 
  -3   2  19       31.65       46.47      7.17 o 
  -2   2  19       14.19        9.83      4.71 o 
  -1   2  19        0.30       -1.65      3.53 o 
   0   2  19       73.08       88.58      9.83 o 
   1   2  19       15.69       10.92      5.09 o 
 -11   3  19       63.44       53.61     11.45 o 
 -10   3  19       27.75       23.24      9.54 o 
  -9   3  19      122.41      114.57     14.31 o 
  -8   3  19      180.75      153.03     16.53 o 
  -7   3  19        0.01       -1.18      3.38 o 
  -6   3  19       10.61        3.41      4.08 o 
  -5   3  19      112.18      113.53     10.58 o 
  -4   3  19       18.39       31.82      6.50 o 
  -3   3  19       10.61        9.60      4.86 o 
  -2   3  19      171.02      197.92     14.65 o 
  -1   3  19      558.42      594.82     29.05 o 
   0   3  19        6.00        8.09      5.35 o 
 -10   4  19        8.19       -3.09      7.95 o 
  -9   4  19        0.95       -4.58      6.20 o 
  -8   4  19        0.78       -3.05      3.94 o 
  -7   4  19      135.35      128.15     15.95 o 
  -6   4  19      138.84      143.90     12.17 o 
  -5   4  19      206.86      235.61     16.21 o 
  -4   4  19       52.00       55.17      8.24 o 
  -3   4  19      115.60      137.98     12.14 o 
  -2   4  19        8.37        7.28      5.17 o 
  -1   4  19        4.98       10.32      5.38 o 
 -12   0  20      131.64      136.62     14.08 o 
 -11   0  20       39.14       24.31      7.63 o 
 -10   0  20      248.33      248.64     18.18 o 
 -11   1  20        1.64        5.71      4.36 o 
 -10   1  20      113.62      124.16     13.61 o 
  -1   1  20       45.98       55.81      8.01 o 
   0   1  20       19.42       34.31      6.88 o 
 -11   2  20      240.24      230.46     19.08 o 
 -10   2  20       17.88       15.75      8.87 o 
  -9   2  20        8.78       -5.03      7.49 o 
  -3   2  20        3.56        3.47      4.22 o 
  -2   2  20      164.55      158.29     12.80 o 
  -1   2  20      169.82      169.51     13.55 o 
  -9   3  20        0.00      -11.23      7.49 o 
  -6   3  20      103.70      114.85     10.84 o 
  -5   3  20        5.71       -0.61      3.96 o 
  -4   3  20        0.98       -0.95      3.73 o 
  -3   3  20        0.38        1.62      4.22 o 
                                                 
